# Supplementary material for: 2,4-Dichloro-N-(3,5-dichloro­phen­yl)benzene­sulfonamide
Source: Acta Crystallogr Sect E Struct Rep Online. 2011 Oct 22;67(Pt 11):o2976. doi: 10.1107/S160053681104219X (PMC3247380; doi:10.1107/S160053681104219X)
Supplement: Supplementary file 2 [file e-67-o2976-Isup2.hkl]

# 
# h,k,l, Fc-squared, Fo-squared, sigma(Fo-squared) and status flag 
# 
data_I
_shelx_title ' S114 P-1' 
_shelx_refln_list_code          4 
_shelx_F_calc_maximum      130.81 
_exptl_crystal_F_000       372.00 
_reflns_d_resolution_high  0.8001 
 
loop_ 
 _symmetry_equiv_pos_as_xyz 
 'x, y, z' 
 '-x, -y, -z' 
 
_cell_length_a     8.0750 
_cell_length_b     9.4790 
_cell_length_c    10.1030 
_cell_angle_alpha  84.900 
_cell_angle_beta   78.490 
_cell_angle_gamma  79.280 
 
_shelx_F_squared_multiplier     1.000 
 
loop_ 
 _refln_index_h 
 _refln_index_k 
 _refln_index_l 
 _refln_F_squared_calc 
 _refln_F_squared_meas 
 _refln_F_squared_sigma 
 _refln_observed_status 
   1   0   0     1397.66     1623.82      9.61 o 
   2   0   0      283.90      336.84      3.25 o 
   3   0   0     1004.07     1074.44      7.16 o 
   4   0   0       13.86       18.89      1.16 o 
   5   0   0      931.98      972.44     14.62 o 
   6   0   0       84.75       85.59      3.56 o 
   7   0   0        9.13        8.35      1.40 o 
   8   0   0      497.25      486.17     13.36 o 
   9   0   0        5.18       12.63      3.92 o 
  -9   1   0       67.03       75.62      7.65 o 
  -8   1   0       30.71       29.95      4.94 o 
  -7   1   0        0.34        5.33      2.54 o 
  -6   1   0      135.08      130.57      5.30 o 
  -5   1   0     1354.57     1397.05     13.01 o 
  -4   1   0      851.80      938.98      8.03 o 
  -3   1   0     1611.75     1787.12      9.61 o 
  -2   1   0     9985.42    10748.37     31.23 o 
  -1   1   0      497.74      594.64      7.60 o 
   1   1   0      104.18      109.97      1.96 o 
   2   1   0     1707.94     1988.13     10.84 o 
   3   1   0     2990.06     3255.47     14.02 o 
   4   1   0      267.91      270.39      4.10 o 
   5   1   0      207.35      216.85      4.78 o 
   6   1   0      434.03      438.96      8.08 o 
   7   1   0       37.42       36.87      2.49 o 
   8   1   0      193.51      212.40     10.58 o 
   9   1   0      137.79      146.59     10.89 o 
  -9   2   0        1.60        2.47      2.79 o 
  -8   2   0       64.47       73.41      7.22 o 
  -7   2   0       48.87       48.70      5.46 o 
  -6   2   0       37.77       41.65      4.69 o 
  -5   2   0      294.21      303.50      7.23 o 
  -4   2   0      800.06      817.92     10.39 o 
  -3   2   0      743.53      817.20     10.51 o 
  -2   2   0      814.64      822.26      7.30 o 
  -1   2   0       48.79       49.04      1.52 o 
   0   2   0     2444.59     2226.80     13.76 o 
   1   2   0     2585.03     2713.01      7.36 o 
   2   2   0      401.21      449.30      5.41 o 
   3   2   0      993.02     1030.78      6.55 o 
   4   2   0      253.30      282.37      4.11 o 
   5   2   0      306.33      350.81      5.93 o 
   6   2   0     2050.66     2188.98     24.97 o 
   7   2   0      215.50      215.32      7.40 o 
   8   2   0       14.00       16.65      2.46 o 
   9   2   0        3.27        1.96      1.97 o 
  -8   3   0       24.75       17.68      3.85 o 
  -7   3   0       13.68       11.56      3.02 o 
  -6   3   0       94.74       83.35      6.82 o 
  -5   3   0       10.75        6.72      2.18 o 
  -4   3   0       18.78       14.50      1.54 o 
  -3   3   0       33.98       36.98      2.45 o 
  -2   3   0      877.63      881.14     11.30 o 
  -1   3   0      261.38      242.42      6.50 o 
   0   3   0     2606.60     2527.42     23.73 o 
   1   3   0    14516.27    14194.31    167.78 o 
   2   3   0        1.85        0.84      0.34 o 
   3   3   0      540.89      595.27      8.06 o 
   4   3   0       66.43       80.25      1.68 o 
   5   3   0      299.05      318.83      5.53 o 
   6   3   0      244.90      257.21      7.25 o 
   7   3   0       68.98       71.16      6.59 o 
   8   3   0       19.14       18.62      3.66 o 
   9   3   0      302.42      290.56     15.28 o 
  -8   4   0        6.82        3.42      2.32 o 
  -7   4   0        3.73        3.07      2.10 o 
  -6   4   0       98.63       82.71      6.96 o 
  -5   4   0      120.17      104.76      7.20 o 
  -4   4   0        0.09       -0.33      1.67 o 
  -3   4   0       62.85       59.91      4.56 o 
  -2   4   0      186.53      182.78      6.81 o 
  -1   4   0       33.08       35.03      2.89 o 
   0   4   0       24.02       15.71      0.84 o 
   1   4   0     1127.84     1133.54     12.19 o 
   2   4   0     2818.52     3013.97     12.69 o 
   3   4   0      193.24      183.71      4.49 o 
   4   4   0      240.30      229.19      8.14 o 
   5   4   0       64.22       62.91      2.66 o 
   6   4   0        0.87        1.24      0.97 o 
   7   4   0      125.94      121.97      8.44 o 
   8   4   0       64.30       63.39      6.78 o 
   9   4   0       76.10       72.17      7.70 o 
  -8   5   0       32.10       36.22      5.62 o 
  -7   5   0       17.07       12.92      3.59 o 
  -6   5   0       53.07       50.55      5.81 o 
  -5   5   0       16.45       17.88      3.35 o 
  -4   5   0       51.90       45.19      4.62 o 
  -3   5   0     1341.13     1342.20     22.40 o 
  -2   5   0       83.92       87.98      3.28 o 
  -1   5   0       20.45       14.75      2.21 o 
   0   5   0      596.52      608.77     11.90 o 
   1   5   0        0.12        1.33      0.40 o 
   2   5   0       11.68       22.47      1.57 o 
   3   5   0       19.99       16.52      1.41 o 
   4   5   0      113.81      117.87      6.27 o 
   5   5   0      497.19      493.33     10.49 o 
   6   5   0       71.40       70.62      5.04 o 
   7   5   0     1082.46     1020.35     25.03 o 
   8   5   0       63.55       57.71      6.41 o 
   9   5   0        2.16        0.37      2.27 o 
  -7   6   0       24.80       22.24      4.48 o 
  -6   6   0        0.20       -2.62      2.62 o 
  -5   6   0       15.77       17.83      3.56 o 
  -4   6   0       39.95       32.30      4.31 o 
  -3   6   0       25.98       23.71      3.67 o 
  -2   6   0        3.75        4.10      1.55 o 
  -1   6   0       33.28       28.99      3.18 o 
   0   6   0      203.96      200.07      7.66 o 
   1   6   0      722.56      689.16      7.73 o 
   2   6   0       78.73       69.89      2.94 o 
   3   6   0        9.93        9.53      2.12 o 
   4   6   0       21.27       16.44      2.85 o 
   5   6   0        0.10       -0.45      1.49 o 
   6   6   0        0.84        1.38      1.99 o 
   7   6   0        4.18        3.56      1.64 o 
   8   6   0       16.19       16.30      3.82 o 
   9   6   0        0.48        4.00      2.63 o 
  -6   7   0       22.97       32.43      5.28 o 
  -5   7   0       96.22       91.87      7.94 o 
  -4   7   0       25.50       25.48      4.13 o 
  -3   7   0      113.11      108.57      7.55 o 
  -2   7   0       40.19       29.46      3.96 o 
  -1   7   0        1.75        2.03      0.89 o 
   0   7   0      326.96      331.16     11.02 o 
   1   7   0        1.23        1.70      0.69 o 
   2   7   0      524.02      466.43      8.27 o 
   3   7   0      967.60      969.39     19.33 o 
   4   7   0      210.61      202.51      9.36 o 
   5   7   0        8.17        3.53      1.60 o 
   6   7   0       24.37       21.96      3.94 o 
   7   7   0       18.68       19.84      3.53 o 
   8   7   0        9.43       10.93      3.38 o 
  -6   8   0       15.03       15.00      3.98 o 
  -5   8   0       12.97       18.63      4.22 o 
  -4   8   0        0.48        4.21      2.62 o 
  -3   8   0        0.58       -1.04      1.86 o 
  -2   8   0      584.74      605.52     17.12 o 
  -1   8   0      133.08      141.81      8.17 o 
   0   8   0       74.55       71.70      5.79 o 
   1   8   0      166.24      169.98      4.64 o 
   2   8   0       25.30       23.39      3.28 o 
   3   8   0      101.61       94.71      6.54 o 
   4   8   0      199.98      206.94      9.98 o 
   5   8   0       14.54        9.76      2.66 o 
   6   8   0      164.12      183.61     10.48 o 
   7   8   0       27.56       32.37      4.85 o 
   8   8   0       40.81       32.88      5.29 o 
  -5   9   0        5.01        4.68      3.15 o 
  -4   9   0       10.23       13.92      3.75 o 
  -3   9   0       59.81       63.15      6.38 o 
  -2   9   0       44.43       44.73      5.38 o 
  -1   9   0        3.59        3.89      1.46 o 
   0   9   0      128.42      134.11      5.70 o 
   1   9   0      186.87      202.03      6.93 o 
   2   9   0      329.81      334.32     12.75 o 
   3   9   0       62.09       55.99      5.42 o 
   4   9   0        7.87        7.27      2.64 o 
   5   9   0        0.67        1.19      1.96 o 
   6   9   0       38.28       48.71      5.86 o 
   7   9   0        7.80        4.45      2.92 o 
  -3  10   0       13.49        8.91      3.01 o 
  -2  10   0       34.28       36.04      5.24 o 
  -1  10   0       55.84       54.62      5.95 o 
   0  10   0       14.09       18.07      4.34 o 
   1  10   0       28.43       36.70      5.04 o 
   2  10   0       53.19       51.23      5.58 o 
   3  10   0        6.94        6.44      2.61 o 
   4  10   0      286.09      319.16     13.97 o 
   5  10   0        2.66        6.22      2.73 o 
   6  10   0        3.29        0.94      2.29 o 
  -1  11   0       19.28       19.59      4.04 o 
   0  11   0        6.04        8.03      3.42 o 
   1  11   0        0.04        0.60      3.19 o 
   2  11   0       24.03       21.59      4.12 o 
   3  11   0        4.20        2.94      2.40 o 
   4  11   0        4.28        5.31      2.89 o 
   5  11   0       13.90       22.71      4.66 o 
  -4 -11   1        3.45        5.32      2.91 o 
  -3 -11   1        0.07        4.77      2.48 o 
  -2 -11   1       79.83       98.83      5.99 o 
  -1 -11   1        0.02       -0.44      2.29 o 
   0 -11   1       22.22       30.80      3.47 o 
   1 -11   1        0.04        2.83      2.10 o 
  -6 -10   1       57.77       65.73      7.09 o 
  -5 -10   1        9.64       11.05      3.06 o 
  -4 -10   1       27.72       28.44      4.71 o 
  -3 -10   1        0.27        4.50      2.56 o 
  -2 -10   1        4.33        5.24      2.45 o 
  -1 -10   1       24.36       24.39      2.95 o 
   0 -10   1       47.95       53.46      3.33 o 
   1 -10   1        1.36       -1.83      1.96 o 
   2 -10   1       40.19       37.09      5.14 o 
   3 -10   1        2.11       -2.49      2.49 o 
  -7  -9   1        1.04        1.61      2.14 o 
  -6  -9   1       65.75       76.28      7.41 o 
  -5  -9   1        1.27        1.00      1.92 o 
  -4  -9   1        1.38        2.05      2.14 o 
  -3  -9   1       37.62       31.53      4.32 o 
  -2  -9   1       38.24       28.55      4.02 o 
  -1  -9   1        3.68        2.46      1.31 o 
   0  -9   1       22.01       22.60      2.08 o 
   1  -9   1        1.63        0.25      1.72 o 
   2  -9   1        2.20        0.65      1.76 o 
   3  -9   1        8.47        9.59      2.90 o 
   4  -9   1       16.94       14.82      3.78 o 
   5  -9   1        0.09        7.64      2.79 o 
  -8  -8   1       13.76       12.38      3.35 o 
  -7  -8   1      169.37      180.35      7.92 o 
  -6  -8   1        3.89        4.77      2.39 o 
  -5  -8   1       17.51       20.99      3.56 o 
  -4  -8   1       28.19       27.36      3.99 o 
  -3  -8   1       17.97       16.87      3.21 o 
  -2  -8   1      397.57      383.93     12.52 o 
  -1  -8   1      171.55      166.39      8.56 o 
   0  -8   1       59.26       59.45      3.68 o 
   1  -8   1      129.24      138.58      5.47 o 
   2  -8   1       30.95       30.06      4.42 o 
   3  -8   1        2.96        1.57      2.09 o 
   4  -8   1        0.73        2.38      2.30 o 
   5  -8   1       18.05       21.03      4.45 o 
   6  -8   1        0.20        2.97      3.28 o 
  -8  -7   1        1.98        2.87      2.03 o 
  -7  -7   1      374.81      366.50     17.82 o 
  -6  -7   1       64.40       53.21      5.62 o 
  -5  -7   1      163.37      162.41      8.89 o 
  -4  -7   1       41.82       48.88      4.77 o 
  -3  -7   1      269.54      266.77     10.25 o 
  -2  -7   1       69.53       71.11      5.16 o 
  -1  -7   1       59.19       57.97      2.54 o 
   0  -7   1       15.16       15.92      4.29 o 
   1  -7   1       42.42       38.23      2.73 o 
   2  -7   1      217.75      186.68      9.11 o 
   3  -7   1       44.76       52.50      5.29 o 
   4  -7   1       13.64       10.76      3.03 o 
   5  -7   1        0.68        0.48      2.08 o 
   6  -7   1        5.17        5.79      2.91 o 
  -9  -6   1       19.11       16.98      4.17 o 
  -8  -6   1        1.10        4.05      2.43 o 
  -7  -6   1      225.49      209.41     11.86 o 
  -6  -6   1        2.62        2.81      3.18 o 
  -5  -6   1      405.80      413.27     13.64 o 
  -4  -6   1      428.38      435.01     12.85 o 
  -3  -6   1       57.08       59.54      3.13 o 
  -2  -6   1       10.75       11.17      1.40 o 
  -1  -6   1      917.62      901.24     11.38 o 
   0  -6   1      160.79      155.34      7.07 o 
   1  -6   1      541.14      502.55      8.75 o 
   2  -6   1        8.18        8.36      2.55 o 
   3  -6   1        4.55        4.90      2.12 o 
   4  -6   1       60.16       65.29      5.89 o 
   5  -6   1      103.64      104.24      7.89 o 
   6  -6   1        0.02       -0.35      2.56 o 
   7  -6   1       21.64       23.39      4.71 o 
  -9  -5   1      304.32      293.45     15.62 o 
  -8  -5   1        4.23        1.67      1.78 o 
  -7  -5   1        3.61        3.10      1.78 o 
  -6  -5   1      794.01      779.94     13.11 o 
  -5  -5   1       20.68       21.46      1.72 o 
  -4  -5   1       51.24       52.98      4.35 o 
  -3  -5   1      458.44      445.53     13.43 o 
  -2  -5   1        7.49        7.12      0.75 o 
  -1  -5   1     4117.72     3984.95     21.42 o 
   0  -5   1     1126.16     1187.63     17.52 o 
   1  -5   1      806.87      775.60      9.75 o 
   2  -5   1      848.55      818.30     10.48 o 
   3  -5   1      145.13      153.50      7.92 o 
   4  -5   1        0.01       -0.67      1.62 o 
   5  -5   1       15.29       16.92      3.31 o 
   6  -5   1       40.79       34.91      4.77 o 
   7  -5   1       26.77       16.23      3.63 o 
   8  -5   1        2.21        0.57      2.28 o 
  -9  -4   1        4.79        0.55      2.48 o 
  -8  -4   1       85.64       83.61      7.70 o 
  -7  -4   1        0.63        1.54      1.24 o 
  -6  -4   1      255.31      251.46      8.50 o 
  -5  -4   1        0.58       -0.39      0.87 o 
  -4  -4   1      276.91      289.67      9.57 o 
  -3  -4   1      144.03      164.95      5.53 o 
  -2  -4   1        7.86       15.74      0.93 o 
  -1  -4   1      799.91      792.51     12.55 o 
   0  -4   1      673.64      650.41     11.66 o 
   1  -4   1      296.12      264.82      8.09 o 
   2  -4   1        3.98        3.70      0.84 o 
   3  -4   1        7.40        7.41      1.10 o 
   4  -4   1       27.77       29.43      3.69 o 
   5  -4   1       92.28       85.50      6.37 o 
   6  -4   1       10.50        3.46      1.78 o 
   7  -4   1       18.26       19.64      3.72 o 
   8  -4   1        0.28       -2.86      2.86 o 
  -9  -3   1       23.83       26.63      4.99 o 
  -8  -3   1       50.14       43.04      3.85 o 
  -7  -3   1      469.70      474.85     11.10 o 
  -6  -3   1       51.89       54.16      3.53 o 
  -5  -3   1      649.08      652.41     13.22 o 
  -4  -3   1      399.46      396.14      3.97 o 
  -3  -3   1     2758.80     2733.75     14.52 o 
  -2  -3   1      741.45      783.68     29.98 o 
  -1  -3   1      143.56      153.75      4.74 o 
   0  -3   1     2804.18     2828.24     21.15 o 
   1  -3   1      322.89      340.22      5.24 o 
   2  -3   1     1642.79     1638.41     30.96 o 
   3  -3   1      416.81      439.70      6.56 o 
   4  -3   1      436.40      431.34     12.39 o 
   5  -3   1      722.57      713.16     17.32 o 
   6  -3   1      126.27      127.96      7.97 o 
   7  -3   1       18.72        9.44      2.66 o 
   8  -3   1      228.67      227.03     12.23 o 
   9  -3   1       50.69       50.68      6.52 o 
  -9  -2   1       74.43       71.18      5.30 o 
  -8  -2   1      278.93      286.79      9.55 o 
  -7  -2   1        0.65        1.72      1.32 o 
  -6  -2   1      300.63      298.95      8.14 o 
  -5  -2   1      143.92      152.10      3.90 o 
  -4  -2   1       17.35       17.19      1.05 o 
  -3  -2   1       14.72       15.47      0.96 o 
  -2  -2   1      284.06      307.10      3.50 o 
  -1  -2   1      249.05      306.31      5.69 o 
   0  -2   1    17112.35    16504.29    194.16 o 
   1  -2   1     3136.08     3397.80     15.42 o 
   2  -2   1     5661.27     5997.37     17.93 o 
   3  -2   1      738.87      766.00      7.25 o 
   4  -2   1     1445.36     1581.03     11.18 o 
   5  -2   1      712.13      732.17      9.28 o 
   6  -2   1      253.72      259.13      9.49 o 
   7  -2   1        0.42       -1.45      2.19 o 
   8  -2   1      216.25      203.45     11.30 o 
   9  -2   1       17.07        8.70      2.60 o 
  -9  -1   1       87.80       92.86      6.20 o 
  -8  -1   1       66.91       61.19      4.67 o 
  -7  -1   1      328.57      333.40      9.58 o 
  -6  -1   1        2.79        1.00      0.94 o 
  -5  -1   1      285.61      301.24      5.66 o 
  -4  -1   1        0.34       -0.07      0.66 o 
  -3  -1   1      657.29      750.47      5.89 o 
  -2  -1   1       71.26       81.41      2.02 o 
  -1  -1   1      195.34      205.05      5.06 o 
   0  -1   1      351.20      382.84      3.69 o 
   1  -1   1     1679.36     1801.21     12.41 o 
   2  -1   1    14062.80    15159.92     34.08 o 
   3  -1   1     1646.38     1722.66      8.98 o 
   4  -1   1      908.29      993.18      9.72 o 
   5  -1   1        9.82        8.20      1.17 o 
   6  -1   1      875.62      875.97     11.34 o 
   7  -1   1       40.82       41.56      2.85 o 
   8  -1   1      218.86      233.16      8.24 o 
   9  -1   1        3.55        2.49      2.96 o 
  -9   0   1      147.74      160.18     11.16 o 
  -8   0   1        1.79        6.40      3.05 o 
  -7   0   1        3.21        2.61      1.48 o 
  -6   0   1      160.64      170.86      7.53 o 
  -5   0   1       43.87       54.74      3.38 o 
  -4   0   1     1269.15     1378.37     12.35 o 
  -3   0   1     2797.79     3195.46     15.10 o 
  -2   0   1     9508.05    10683.35     38.81 o 
  -1   0   1       71.07       80.34      1.92 o 
   1   0   1     2364.00     2543.28     13.76 o 
   2   0   1     4134.13     4774.12     14.05 o 
   3   0   1      937.61      923.14     12.72 o 
   4   0   1       27.34       25.65      1.34 o 
   5   0   1       94.95      107.83      3.49 o 
   6   0   1     1969.91     1961.79     16.27 o 
   7   0   1       77.38       84.76      3.78 o 
   8   0   1       23.95       22.05      2.24 o 
   9   0   1      186.30      178.72     12.00 o 
  -9   1   1      148.51      175.21     12.20 o 
  -8   1   1       73.28       62.79      6.80 o 
  -7   1   1        3.36        5.04      2.79 o 
  -6   1   1       78.99       99.97      7.33 o 
  -5   1   1        0.91       -1.86      1.86 o 
  -4   1   1        1.88        1.86      1.33 o 
  -3   1   1      422.53      506.10      7.31 o 
  -2   1   1       34.02       24.01      1.39 o 
  -1   1   1      441.92      444.94      7.26 o 
   0   1   1     2811.02     2883.98     13.54 o 
   1   1   1     1944.40     2045.23     12.90 o 
   2   1   1        3.24        4.12      0.49 o 
   3   1   1      289.65      290.89      4.07 o 
   4   1   1       48.25       49.23      1.77 o 
   5   1   1      618.64      661.05      8.27 o 
   6   1   1      429.05      422.80     10.17 o 
   7   1   1      199.33      195.59      5.64 o 
   8   1   1       12.99       12.38      1.65 o 
   9   1   1       23.78       30.34      5.06 o 
  -9   2   1       51.85       48.61      6.82 o 
  -8   2   1       72.26       69.76      7.37 o 
  -7   2   1       42.28       55.66      6.03 o 
  -6   2   1      805.99      824.11     20.67 o 
  -5   2   1       23.39       27.46      3.75 o 
  -4   2   1       23.29       22.77      3.30 o 
  -3   2   1      270.66      279.26      9.06 o 
  -2   2   1      405.16      426.59      7.53 o 
  -1   2   1     2838.60     2859.77     10.53 o 
   0   2   1       47.13       46.88      2.00 o 
   1   2   1      528.76      573.38      6.53 o 
   2   2   1     4267.19     4325.45     16.43 o 
   3   2   1     5538.36     5842.35     21.47 o 
   4   2   1      998.70     1042.77     11.94 o 
   5   2   1      921.12      971.24     12.73 o 
   6   2   1       47.81       44.48      2.45 o 
   7   2   1       38.20       31.05      2.44 o 
   8   2   1        3.03        1.33      1.78 o 
   9   2   1       40.23       41.15      5.82 o 
  10   2   1       70.16       65.52      7.80 o 
  -8   3   1      144.88      162.71     11.13 o 
  -7   3   1       44.38       35.92      5.18 o 
  -6   3   1        0.21        1.81      2.29 o 
  -5   3   1        8.73        7.75      2.51 o 
  -4   3   1       12.04       10.85      2.54 o 
  -3   3   1     3145.82     3203.08     32.00 o 
  -2   3   1       28.53       34.19      1.44 o 
  -1   3   1      729.91      710.01     11.24 o 
   0   3   1      465.69      415.25      7.21 o 
   1   3   1     1435.86     1355.56      8.65 o 
   2   3   1      140.38      120.53      2.48 o 
   3   3   1      884.60      890.59      8.88 o 
   4   3   1       12.54       21.73      1.14 o 
   5   3   1       83.64       89.38      2.95 o 
   6   3   1       33.98       38.62      2.25 o 
   7   3   1      370.80      337.59     13.69 o 
   8   3   1      118.02      118.91      8.79 o 
   9   3   1       17.90       12.44      3.40 o 
  -8   4   1       43.01       39.00      6.22 o 
  -7   4   1        0.29        1.53      2.26 o 
  -6   4   1       16.39       18.77      3.84 o 
  -5   4   1        2.58        2.01      1.89 o 
  -4   4   1       61.46       57.82      5.16 o 
  -3   4   1      197.14      191.33      8.27 o 
  -2   4   1      104.80      105.16      2.94 o 
  -1   4   1     1813.07     1658.18     18.86 o 
   0   4   1     1476.21     1388.34     15.41 o 
   1   4   1        7.84        6.57      0.60 o 
   2   4   1      127.65      143.21      2.90 o 
   3   4   1        3.07        2.51      0.60 o 
   4   4   1      142.67      174.95      3.16 o 
   5   4   1      320.45      310.72      5.26 o 
   6   4   1       63.35       57.63      5.41 o 
   7   4   1       90.68       94.62      7.48 o 
   8   4   1       10.17       13.42      3.26 o 
   9   4   1       35.67       32.05      5.26 o 
  -7   5   1       17.75       11.07      3.48 o 
  -6   5   1       23.99       27.76      4.58 o 
  -5   5   1      287.45      264.03     12.32 o 
  -4   5   1       50.21       54.21      5.26 o 
  -3   5   1        1.75        2.21      1.50 o 
  -2   5   1      384.55      346.80     10.49 o 
  -1   5   1       20.79       20.97      2.60 o 
   0   5   1      902.45      833.99     13.48 o 
   1   5   1        0.61        0.49      0.41 o 
   2   5   1       12.77        8.40      0.86 o 
   3   5   1     1526.93     1515.08     13.01 o 
   4   5   1      765.09      794.00     11.25 o 
   5   5   1       55.21       53.65      4.58 o 
   6   5   1      450.69      467.22     14.09 o 
   7   5   1       80.45       73.10      6.81 o 
   8   5   1       34.17       43.71      5.60 o 
   9   5   1       37.50       27.46      4.89 o 
  -7   6   1        1.47       -1.88      2.50 o 
  -6   6   1        0.18       -2.67      2.67 o 
  -5   6   1       37.85       35.31      4.86 o 
  -4   6   1        0.13        2.70      1.93 o 
  -3   6   1      149.13      139.65      7.98 o 
  -2   6   1      868.96      837.17     17.81 o 
  -1   6   1      149.82      138.92      6.75 o 
   0   6   1       26.48       23.89      2.60 o 
   1   6   1        8.46       10.23      1.04 o 
   2   6   1      334.42      321.54      6.55 o 
   3   6   1      155.09      153.16      4.65 o 
   4   6   1      159.04      162.81      8.04 o 
   5   6   1      160.68      154.85      8.20 o 
   6   6   1       59.41       55.21      5.40 o 
   7   6   1       63.63       56.63      4.23 o 
   8   6   1       76.83       66.42      7.06 o 
   9   6   1       82.08       81.47      8.28 o 
  -6   7   1       14.31       13.14      3.50 o 
  -5   7   1       45.55       36.40      5.17 o 
  -4   7   1        0.38       -1.21      2.05 o 
  -3   7   1       26.44       28.31      3.95 o 
  -2   7   1       37.46       30.23      3.81 o 
  -1   7   1       30.06       28.03      3.44 o 
   0   7   1      699.35      664.77     10.63 o 
   1   7   1      701.28      698.28      8.47 o 
   2   7   1       16.49       15.79      1.96 o 
   3   7   1       58.81       60.76      3.17 o 
   4   7   1       31.97       35.79      4.22 o 
   5   7   1       82.54       73.97      6.01 o 
   6   7   1      907.76      934.14     22.19 o 
   7   7   1       40.17       42.27      5.24 o 
   8   7   1      162.90      138.60     10.41 o 
   9   7   1       81.30       78.96      8.38 o 
  -5   8   1        1.86        3.24      2.77 o 
  -4   8   1       65.92       74.12      7.09 o 
  -3   8   1       20.74       14.15      3.30 o 
  -2   8   1        0.19        0.52      1.64 o 
  -1   8   1      118.84      110.08      7.07 o 
   0   8   1        8.35        5.92      1.36 o 
   1   8   1       29.02       31.37      2.05 o 
   2   8   1       52.69       44.59      2.94 o 
   3   8   1      193.92      178.05      8.80 o 
   4   8   1      900.70      899.28     20.96 o 
   5   8   1       15.90       15.47      3.12 o 
   6   8   1       17.43       12.38      2.94 o 
   7   8   1       98.10      105.76      8.36 o 
   8   8   1      121.86      113.45      6.73 o 
  -4   9   1       25.38       33.96      5.51 o 
  -3   9   1        1.55        2.51      2.18 o 
  -2   9   1       70.05       76.40      6.66 o 
  -1   9   1       81.42       89.85      6.89 o 
   0   9   1       78.42       80.33      4.49 o 
   1   9   1        0.06       -0.85      1.26 o 
   2   9   1        3.75        2.05      1.52 o 
   3   9   1       37.34       33.48      4.29 o 
   4   9   1        8.87        9.42      2.77 o 
   5   9   1       24.53       29.48      4.67 o 
   6   9   1      219.90      238.67     12.36 o 
   7   9   1       20.97       21.29      4.75 o 
  -3  10   1        4.17        2.00      1.91 o 
  -2  10   1        2.69        6.66      2.27 o 
  -1  10   1       34.10       34.94      3.45 o 
   0  10   1       49.57       58.73      5.92 o 
   1  10   1        3.37        3.09      2.00 o 
   2  10   1       20.36       23.63      4.00 o 
   3  10   1        4.15        4.11      2.20 o 
   4  10   1        7.40       10.36      3.32 o 
   5  10   1        5.03        4.10      2.58 o 
   6  10   1        3.99        3.36      2.05 o 
  -1  11   1        5.21        5.80      2.16 o 
   0  11   1        0.16        5.28      2.98 o 
   1  11   1        4.79        4.94      2.58 o 
   2  11   1       38.03       34.67      5.08 o 
   3  11   1        0.03        0.11      1.89 o 
   4  11   1        1.34        4.78      2.86 o 
   5  11   1       16.44       21.88      4.73 o 
  -4 -11   2        4.17       11.65      3.85 o 
  -3 -11   2        5.18        6.07      4.43 o 
  -2 -11   2       76.67      100.90      6.11 o 
  -1 -11   2        0.71       -1.71      1.71 o 
   0 -11   2       34.16       29.41      5.08 o 
   1 -11   2        0.27        2.70      2.05 o 
  -5 -10   2        0.62       -1.95      2.34 o 
  -4 -10   2       74.16       81.92      5.43 o 
  -3 -10   2        1.05        3.47      1.70 o 
  -2 -10   2      127.77      123.13      6.25 o 
  -1 -10   2        0.14       -2.49      2.82 o 
   0 -10   2        2.17        0.98      2.01 o 
   1 -10   2       65.98       81.01      5.25 o 
   2 -10   2       62.06       73.22      7.57 o 
   3 -10   2        0.88        2.29      2.04 o 
  -6  -9   2        3.60       -1.20      2.26 o 
  -5  -9   2       29.35       38.40      4.96 o 
  -4  -9   2        8.20       11.94      3.14 o 
  -3  -9   2      125.55      131.66      8.53 o 
  -2  -9   2      144.71      141.77      6.27 o 
  -1  -9   2       16.61       12.22      1.95 o 
   0  -9   2       64.39       73.63      3.65 o 
   1  -9   2       37.37       37.18      3.30 o 
   2  -9   2       13.13       11.00      2.87 o 
   3  -9   2        8.36       10.47      3.05 o 
   4  -9   2       25.78       31.63      5.30 o 
  -7  -8   2      175.08      188.04     15.39 o 
  -6  -8   2       18.08       14.82      2.32 o 
  -5  -8   2       47.87       48.71      5.37 o 
  -4  -8   2      252.34      262.97     11.52 o 
  -3  -8   2       23.03       26.07      3.79 o 
  -2  -8   2       23.11       29.12      3.30 o 
  -1  -8   2     1345.78     1388.55     17.65 o 
   0  -8   2        5.82        4.69      1.12 o 
   1  -8   2       99.98       99.82      4.91 o 
   2  -8   2       30.20       29.98      4.34 o 
   3  -8   2       18.29       15.61      3.46 o 
   4  -8   2      202.50      199.53     11.35 o 
   5  -8   2        0.01        4.83      2.91 o 
  -8  -7   2        5.55        5.84      2.59 o 
  -7  -7   2      118.47      107.48      8.66 o 
  -6  -7   2      189.94      181.44      7.21 o 
  -5  -7   2      128.32      133.74      8.22 o 
  -4  -7   2       21.81       24.73      3.44 o 
  -3  -7   2      529.60      516.41     14.38 o 
  -2  -7   2       99.53      105.88      6.28 o 
  -1  -7   2      742.83      733.33     27.84 o 
   0  -7   2       36.45       34.45      2.17 o 
   1  -7   2       59.31       64.46      3.71 o 
   2  -7   2      418.49      391.86     11.06 o 
   3  -7   2      186.33      203.60     10.30 o 
   4  -7   2        0.96        4.65      2.41 o 
   5  -7   2       14.52       15.90      4.00 o 
   6  -7   2        2.63        5.37      2.83 o 
  -8  -6   2        1.71        3.30      2.07 o 
  -7  -6   2       29.77       37.46      5.25 o 
  -6  -6   2       87.65       89.10      3.99 o 
  -5  -6   2       17.58       17.07      2.20 o 
  -4  -6   2      564.30      569.14     14.94 o 
  -3  -6   2      115.61      111.87      6.42 o 
  -2  -6   2      164.22      166.86      6.59 o 
  -1  -6   2     1082.38     1104.37     30.73 o 
   0  -6   2       58.63       52.58      3.04 o 
   1  -6   2       17.72       18.27      1.89 o 
   2  -6   2        0.18        0.31      1.35 o 
   3  -6   2      109.50      106.11      6.91 o 
   4  -6   2      107.30      105.07      7.49 o 
   5  -6   2      321.73      374.38     14.95 o 
   6  -6   2        2.99       -0.09      1.96 o 
   7  -6   2       63.60       69.03      7.46 o 
  -9  -5   2        3.65        2.74      2.32 o 
  -8  -5   2        8.98        8.27      3.00 o 
  -7  -5   2       57.87       57.16      4.11 o 
  -6  -5   2      231.21      231.39      7.51 o 
  -5  -5   2        2.76        2.10      0.97 o 
  -4  -5   2       34.10       35.68      3.73 o 
  -3  -5   2      558.08      549.57     13.06 o 
  -2  -5   2      583.73      621.41     12.75 o 
  -1  -5   2     1232.89     1166.59     12.44 o 
   0  -5   2     1413.56     1285.07     37.67 o 
   1  -5   2       70.80       67.94      3.23 o 
   2  -5   2      118.28      113.94      4.12 o 
   3  -5   2        0.83       -0.39      0.89 o 
   4  -5   2       44.80       43.66      4.73 o 
   5  -5   2      481.38      489.18     16.28 o 
   6  -5   2        1.23        2.82      2.04 o 
   7  -5   2        2.44        2.70      2.62 o 
   8  -5   2       25.42       32.54      5.64 o 
  -9  -4   2        8.64        7.60      2.93 o 
  -8  -4   2       22.93       20.12      2.75 o 
  -7  -4   2       10.91       11.52      2.11 o 
  -6  -4   2     1034.35     1017.92     15.29 o 
  -5  -4   2      373.07      387.30     16.48 o 
  -4  -4   2      138.55      139.57      4.89 o 
  -3  -4   2       19.98       20.30      1.78 o 
  -2  -4   2        9.14       16.81      2.08 o 
  -1  -4   2       23.21       34.05      2.00 o 
   0  -4   2        8.67        8.25      1.64 o 
   1  -4   2     1185.37     1134.77     27.43 o 
   2  -4   2      158.04      163.82      4.53 o 
   3  -4   2       19.17       15.53      1.86 o 
   4  -4   2      206.54      227.45      9.61 o 
   5  -4   2       21.92       12.66      2.76 o 
   6  -4   2       49.38       45.08      5.21 o 
   7  -4   2        0.78        0.32      1.81 o 
   8  -4   2       52.77       47.50      5.89 o 
  -9  -3   2       55.94       54.65      4.82 o 
  -8  -3   2      345.05      342.67     10.57 o 
  -7  -3   2      720.92      729.21     14.78 o 
  -6  -3   2      235.97      224.06      7.18 o 
  -5  -3   2      269.36      291.84     11.65 o 
  -4  -3   2     1927.94     1988.51     12.80 o 
  -3  -3   2       35.86       38.45      1.47 o 
  -2  -3   2      736.24      742.97     11.64 o 
  -1  -3   2     1098.58     1171.93      9.99 o 
   0  -3   2       25.06       34.58      1.85 o 
   1  -3   2     1259.72     1252.40      8.78 o 
   2  -3   2       20.31       17.09      1.23 o 
   3  -3   2      204.01      230.16      4.47 o 
   4  -3   2     2510.01     2586.96     16.48 o 
   5  -3   2       85.42       74.31      4.05 o 
   6  -3   2     1259.99     1260.14     17.47 o 
   7  -3   2        1.14        2.70      1.90 o 
   8  -3   2       19.39       22.94      4.10 o 
   9  -3   2        8.73        4.32      1.91 o 
  -9  -2   2      143.46      151.83      8.22 o 
  -8  -2   2        8.69        6.61      2.01 o 
  -7  -2   2       10.05       11.80      2.20 o 
  -6  -2   2      232.74      244.74      7.58 o 
  -5  -2   2      272.21      267.45      7.08 o 
  -4  -2   2      616.27      681.59     18.65 o 
  -3  -2   2      140.75      140.10      2.75 o 
  -2  -2   2        0.80        2.08      0.47 o 
  -1  -2   2     3274.42     3364.32     26.55 o 
   0  -2   2     9885.52     9258.95     22.99 o 
   1  -2   2      146.02      152.92      2.81 o 
   2  -2   2      183.15      213.10      3.65 o 
   3  -2   2      795.64      877.85      8.61 o 
   4  -2   2      457.36      483.33      7.36 o 
   5  -2   2        0.70        1.75      2.31 o 
   6  -2   2       12.42       15.67      2.25 o 
   7  -2   2       75.27       78.42      4.66 o 
   8  -2   2        1.72        2.32      1.27 o 
   9  -2   2        4.64        0.73      1.99 o 
  -9  -1   2      117.06      132.57     10.22 o 
  -8  -1   2        0.19       -1.65      1.66 o 
  -7  -1   2      101.49      105.12      6.75 o 
  -6  -1   2        0.01       -0.99      1.22 o 
  -5  -1   2      160.32      160.13      5.63 o 
  -4  -1   2     2334.82     2552.78     20.37 o 
  -3  -1   2        0.52        0.22      0.64 o 
  -2  -1   2      742.34      730.62     10.48 o 
  -1  -1   2     1779.65     1841.72     13.98 o 
   0  -1   2     1142.15     1157.59     11.55 o 
   1  -1   2       18.07       17.45      0.94 o 
   2  -1   2      951.80      947.20      8.54 o 
   3  -1   2       60.13       73.39      2.27 o 
   4  -1   2     1220.34     1349.79     11.20 o 
   5  -1   2       80.85       77.59      3.08 o 
   6  -1   2       12.64       11.96      1.69 o 
   7  -1   2       80.07       88.13      3.96 o 
   8  -1   2        0.59        0.34      1.41 o 
   9  -1   2        0.53       -1.74      2.18 o 
  -9   0   2       60.26       56.62      7.22 o 
  -8   0   2        2.58       -0.49      2.41 o 
  -7   0   2      115.58      131.26      8.85 o 
  -6   0   2     1042.23     1112.33     31.49 o 
  -5   0   2      241.42      234.70      7.11 o 
  -4   0   2      654.81      766.63      8.93 o 
  -3   0   2     3276.03     3662.39     18.55 o 
  -2   0   2      241.76      240.23      5.45 o 
  -1   0   2     3373.71     3575.67     10.26 o 
   0   0   2      838.21      907.45      6.49 o 
   1   0   2      593.57      599.49     29.63 o 
   2   0   2     5942.60     6223.11     14.14 o 
   3   0   2      779.07      920.62      7.52 o 
   4   0   2      186.90      207.34      4.19 o 
   5   0   2     1959.57     2038.59     14.81 o 
   6   0   2      184.33      181.58      4.94 o 
   7   0   2      140.30      132.07      4.65 o 
   8   0   2        7.48        7.44      1.57 o 
   9   0   2        1.25        1.02      1.66 o 
  -9   1   2        0.05       -1.22      3.17 o 
  -8   1   2       24.66       31.09      5.24 o 
  -7   1   2       40.43       40.55      5.42 o 
  -6   1   2       37.67       41.49      4.89 o 
  -5   1   2        3.42        4.02      2.24 o 
  -4   1   2     1951.42     2021.57     28.23 o 
  -3   1   2     2889.91     3259.08     92.05 o 
  -2   1   2       67.85       65.49      3.96 o 
  -1   1   2      507.92      498.80      8.31 o 
   0   1   2     1449.02     1413.18      8.39 o 
   1   1   2     6525.24     6511.71     21.61 o 
   2   1   2      972.65      890.60      7.31 o 
   3   1   2      134.83      150.09      2.87 o 
   4   1   2       44.71       39.32      2.48 o 
   5   1   2       41.27       42.28      2.12 o 
   6   1   2       12.30       11.56      1.66 o 
   7   1   2      389.11      406.22      7.87 o 
   8   1   2      333.10      329.73     16.28 o 
   9   1   2       29.81       35.36      3.66 o 
  10   1   2       22.53       20.34      4.77 o 
  -8   2   2       45.36       42.16      6.28 o 
  -7   2   2       31.06       31.52      4.85 o 
  -6   2   2      134.43      149.95      9.47 o 
  -5   2   2       49.47       58.34      5.63 o 
  -4   2   2       24.27       24.26      3.10 o 
  -3   2   2     1461.74     1548.06     13.54 o 
  -2   2   2      103.75      115.50      3.17 o 
  -1   2   2     3377.16     3298.27     23.61 o 
   0   2   2     3796.21     3602.57     59.17 o 
   1   2   2     4931.24     5059.79     25.21 o 
   2   2   2       99.74       87.89      2.50 o 
   3   2   2     2151.46     2068.07     15.21 o 
   4   2   2       59.59       87.10      2.87 o 
   5   2   2     1878.04     2009.31     21.02 o 
   6   2   2       46.45       49.74      2.57 o 
   7   2   2      118.40      122.96      5.56 o 
   8   2   2      190.22      207.49      9.56 o 
   9   2   2       20.17       16.18      3.88 o 
  10   2   2       17.74       18.18      4.45 o 
  -8   3   2        1.29        4.18      2.93 o 
  -7   3   2        0.50       -1.88      2.39 o 
  -6   3   2       32.60       40.08      5.34 o 
  -5   3   2      240.07      241.16     11.04 o 
  -4   3   2        3.76        3.60      2.12 o 
  -3   3   2      170.16      178.45      4.59 o 
  -2   3   2     1210.09     1291.20     10.31 o 
  -1   3   2      244.23      211.73      6.40 o 
   0   3   2       45.22       30.19      1.57 o 
   1   3   2        2.10        2.06      1.28 o 
   2   3   2       18.83       16.09      1.27 o 
   3   3   2      566.57      546.00      4.92 o 
   4   3   2      187.53      182.22      4.61 o 
   5   3   2       19.00       16.36      2.32 o 
   6   3   2      381.98      376.03      8.72 o 
   7   3   2      267.07      264.65     10.62 o 
   8   3   2        8.74        7.43      2.70 o 
   9   3   2        7.33        4.06      2.18 o 
  10   3   2        0.12       -1.56      2.89 o 
  -8   4   2       14.37       16.77      4.52 o 
  -7   4   2       35.46       35.35      5.67 o 
  -6   4   2       15.89       18.62      4.00 o 
  -5   4   2       47.72       45.67      5.20 o 
  -4   4   2       18.93       13.14      2.96 o 
  -3   4   2      752.35      681.07     15.99 o 
  -2   4   2        0.30        1.37      1.32 o 
  -1   4   2     1138.99     1060.12     46.99 o 
   0   4   2      175.54      198.35      4.31 o 
   1   4   2      610.42      599.53      6.56 o 
   2   4   2      252.63      216.84      4.78 o 
   3   4   2      103.12       87.60      3.22 o 
   4   4   2      404.32      404.16      6.50 o 
   5   4   2      154.76      148.73      9.47 o 
   6   4   2       43.63       39.99      2.98 o 
   7   4   2       51.30       42.95      5.04 o 
   8   4   2      239.86      232.77     12.48 o 
   9   4   2       22.65       20.32      4.20 o 
  -7   5   2        2.75       -3.53      3.59 o 
  -6   5   2       13.97        9.82      3.45 o 
  -5   5   2       45.64       41.25      5.13 o 
  -4   5   2      164.97      167.93      9.23 o 
  -3   5   2      148.18      127.38      7.31 o 
  -2   5   2        4.86        4.62      1.59 o 
  -1   5   2       85.37       77.76      4.64 o 
   0   5   2       80.85       64.46      2.96 o 
   1   5   2       45.40       32.93      1.31 o 
   2   5   2     2367.45     2406.98     13.01 o 
   3   5   2      344.25      375.68      5.67 o 
   4   5   2      442.13      467.98      6.82 o 
   5   5   2       27.07       24.16      2.14 o 
   6   5   2      267.34      249.91     10.57 o 
   7   5   2       13.04       12.76      3.02 o 
   8   5   2        0.25        0.16      1.73 o 
   9   5   2       75.99       75.73      7.78 o 
  -7   6   2      102.45      124.47     10.20 o 
  -6   6   2       49.49       45.23      5.90 o 
  -5   6   2        0.66       -0.20      2.09 o 
  -4   6   2       24.08       23.00      4.05 o 
  -3   6   2       12.80       15.10      2.96 o 
  -2   6   2      515.34      483.83     13.33 o 
  -1   6   2      226.73      236.34      8.79 o 
   0   6   2        1.08        0.88      1.37 o 
   1   6   2      532.34      529.76      8.08 o 
   2   6   2        6.88        4.39      0.70 o 
   3   6   2      244.45      244.64      4.78 o 
   4   6   2        3.17        4.29      1.13 o 
   5   6   2       15.59       14.39      1.81 o 
   6   6   2       12.28        9.67      2.76 o 
   7   6   2       72.81       71.13      6.48 o 
   8   6   2      322.36      290.71     14.49 o 
   9   6   2        4.70        4.46      2.66 o 
  -6   7   2        1.40       -0.54      2.72 o 
  -5   7   2        7.83        3.69      2.37 o 
  -4   7   2      204.17      223.09     11.35 o 
  -3   7   2      200.69      209.62     10.05 o 
  -2   7   2      127.86      122.89      7.47 o 
  -1   7   2       27.95       27.81      3.40 o 
   0   7   2      233.32      232.46      6.29 o 
   1   7   2      119.73      123.02      4.38 o 
   2   7   2      126.97      120.00      4.59 o 
   3   7   2      117.57      105.08      4.34 o 
   4   7   2       85.40       77.77      3.89 o 
   5   7   2       13.90        9.06      2.55 o 
   6   7   2      303.33      302.82     12.69 o 
   7   7   2        0.00        2.41      2.66 o 
   8   7   2      130.41      124.78      9.68 o 
   9   7   2       15.08       14.98      3.93 o 
  -5   8   2        1.06       -1.70      2.55 o 
  -4   8   2       18.35       18.58      3.76 o 
  -3   8   2       21.96       23.06      3.93 o 
  -2   8   2      114.81      117.90      7.75 o 
  -1   8   2      131.64      127.66      7.50 o 
   0   8   2       16.06       16.80      2.03 o 
   1   8   2       74.02       65.71      3.72 o 
   2   8   2       25.93       26.57      2.43 o 
   3   8   2       34.31       35.94      2.76 o 
   4   8   2      114.69      122.07      7.74 o 
   5   8   2        6.17        4.05      2.07 o 
   6   8   2        3.02        1.15      1.75 o 
   7   8   2        2.17        0.81      1.94 o 
   8   8   2       11.98        9.00      4.75 o 
  -4   9   2        4.07        1.90      2.56 o 
  -3   9   2        0.03       -1.48      2.03 o 
  -2   9   2       40.04       42.48      5.19 o 
  -1   9   2       40.98       46.32      3.54 o 
   0   9   2      158.63      165.02      9.21 o 
   1   9   2        6.25        3.20      1.04 o 
   2   9   2      269.08      279.19      8.11 o 
   3   9   2        0.61        0.16      1.47 o 
   4   9   2       44.31       51.97      5.48 o 
   5   9   2       47.60       49.43      5.86 o 
   6   9   2        0.17        1.31      1.91 o 
   7   9   2       52.56       62.47      6.91 o 
  -3  10   2       36.97       42.08      5.79 o 
  -2  10   2      162.26      176.56      7.70 o 
  -1  10   2       11.17        7.17      3.00 o 
   0  10   2        0.06       -0.33      1.84 o 
   1  10   2        0.21        0.27      1.36 o 
   2  10   2       38.43       31.31      4.54 o 
   3  10   2       48.40       46.05      5.40 o 
   4  10   2        4.41        3.15      2.20 o 
   5  10   2        7.88        7.73      2.79 o 
   6  10   2       17.41       20.39      4.11 o 
  -1  11   2        1.99        0.97      1.76 o 
   0  11   2       51.23       58.81      4.69 o 
   1  11   2        0.06       -1.46      1.83 o 
   2  11   2        0.38       -1.14      2.60 o 
   3  11   2        0.07       -2.13      2.13 o 
   4  11   2        7.68       11.75      3.47 o 
   5  11   2       76.04       93.12      8.47 o 
  -2 -11   3       35.26       44.37      4.27 o 
  -1 -11   3        9.09        8.18      5.21 o 
   0 -11   3        0.05       -1.92      1.92 o 
  -5 -10   3        3.08       -1.80      1.80 o 
  -4 -10   3        9.78        6.10      1.92 o 
  -3 -10   3        4.07        2.48      2.38 o 
  -2 -10   3       18.12       11.58      3.54 o 
  -1 -10   3      203.03      204.56      7.98 o 
   0 -10   3        1.60       -1.35      2.57 o 
   1 -10   3        2.77        4.77      1.88 o 
   2 -10   3        6.22        8.21      3.05 o 
   3 -10   3        5.63        9.64      3.11 o 
  -6  -9   3        1.93        5.00      3.18 o 
  -5  -9   3       86.22       85.49      5.50 o 
  -4  -9   3        1.54        0.16      1.41 o 
  -3  -9   3        4.12        6.43      2.38 o 
  -2  -9   3        1.56        3.83      1.57 o 
  -1  -9   3        6.30        3.14      1.24 o 
   0  -9   3        2.53        6.81      1.64 o 
   1  -9   3       54.82       66.61      3.57 o 
   2  -9   3        3.78        2.04      2.01 o 
   3  -9   3        7.96        4.49      2.29 o 
   4  -9   3        8.77        3.54      2.39 o 
  -7  -8   3        0.11       -2.06      2.06 o 
  -6  -8   3       16.58       16.07      2.72 o 
  -5  -8   3      223.19      254.10      8.84 o 
  -4  -8   3       70.00       72.62      4.56 o 
  -3  -8   3       52.92       54.03      3.94 o 
  -2  -8   3       40.70       38.20      3.16 o 
  -1  -8   3       48.61       45.24      3.39 o 
   0  -8   3       22.97       22.02      2.43 o 
   1  -8   3        0.64        0.57      1.12 o 
   2  -8   3       76.57       78.15      4.55 o 
   3  -8   3        4.39       -0.09      1.78 o 
   4  -8   3       53.70       48.85      6.04 o 
   5  -8   3      135.81      162.09     11.04 o 
  -7  -7   3        3.91        4.15      2.12 o 
  -6  -7   3       22.29       25.66      2.42 o 
  -5  -7   3        0.58        2.17      2.46 o 
  -4  -7   3        5.94        6.27      1.63 o 
  -3  -7   3        5.62        2.63      1.31 o 
  -2  -7   3       33.69       26.25      2.50 o 
  -1  -7   3      145.77      113.37      5.48 o 
   0  -7   3      292.23      275.06      7.32 o 
   1  -7   3       60.86       62.76      3.75 o 
   2  -7   3        0.11       -0.43      1.09 o 
   3  -7   3       10.20        8.80      2.59 o 
   4  -7   3        0.08       -1.45      1.45 o 
   5  -7   3       46.83       54.74      6.29 o 
   6  -7   3       14.42       22.87      4.40 o 
  -8  -6   3       21.24       21.23      4.24 o 
  -7  -6   3       44.99       46.41      3.90 o 
  -6  -6   3        8.18        5.16      1.52 o 
  -5  -6   3       19.69       18.33      2.26 o 
  -4  -6   3      348.48      360.65      8.89 o 
  -3  -6   3       51.44       48.03      3.19 o 
  -2  -6   3      591.54      602.81     10.43 o 
  -1  -6   3        9.75        7.50      1.29 o 
   0  -6   3       95.19       94.77      6.37 o 
   1  -6   3      560.33      551.19     10.06 o 
   2  -6   3      174.77      176.42      5.89 o 
   3  -6   3        8.85       10.23      1.67 o 
   4  -6   3       10.84        8.24      2.48 o 
   5  -6   3        1.77        5.10      2.43 o 
   6  -6   3        0.18        3.30      2.46 o 
   7  -6   3        7.88        8.04      3.32 o 
  -8  -5   3        3.79        7.54      1.96 o 
  -7  -5   3        1.15        1.97      1.31 o 
  -6  -5   3       87.14       93.13      4.95 o 
  -5  -5   3       10.37        7.78      1.54 o 
  -4  -5   3     2902.93     2897.18     19.08 o 
  -3  -5   3      281.95      266.28      6.80 o 
  -2  -5   3       13.13       12.07      2.63 o 
  -1  -5   3      155.43      145.88      4.54 o 
   0  -5   3      138.12      153.02      4.54 o 
   1  -5   3      112.90      102.31      4.05 o 
   2  -5   3        2.21        2.22      0.84 o 
   3  -5   3        3.85        2.42      0.89 o 
   4  -5   3      169.73      157.79      8.68 o 
   5  -5   3        1.01        0.46      1.62 o 
   6  -5   3      125.51      144.16      9.51 o 
   7  -5   3      153.07      137.02      9.93 o 
   8  -5   3       58.30       49.91      6.60 o 
  -8  -4   3       64.17       60.56      4.69 o 
  -7  -4   3       93.88       90.86      5.22 o 
  -6  -4   3       97.42       94.83      4.87 o 
  -5  -4   3      570.79      569.55     10.96 o 
  -4  -4   3       37.54       38.32      2.22 o 
  -3  -4   3      266.86      256.45      5.06 o 
  -2  -4   3     1417.39     1420.80     24.10 o 
  -1  -4   3      715.68      699.14     14.88 o 
   0  -4   3      835.22      827.38     21.56 o 
   1  -4   3      102.04       98.63      4.71 o 
   2  -4   3       94.26       88.51      2.98 o 
   3  -4   3       24.17       18.99      1.51 o 
   4  -4   3      440.37      448.29      7.49 o 
   5  -4   3      156.75      146.40      6.01 o 
   6  -4   3      252.54      240.65      8.20 o 
   7  -4   3        5.43        5.40      2.61 o 
   8  -4   3       36.91       29.17      4.79 o 
  -9  -3   3      136.67      138.40      7.60 o 
  -8  -3   3       37.55       38.15      3.82 o 
  -7  -3   3       13.76       14.52      2.43 o 
  -6  -3   3       51.75       49.58      3.62 o 
  -5  -3   3       17.29       18.90      1.66 o 
  -4  -3   3     1109.08     1151.16     13.14 o 
  -3  -3   3      228.87      227.12      3.74 o 
  -2  -3   3        4.37        2.51      0.52 o 
  -1  -3   3     2032.99     2035.92     13.82 o 
   0  -3   3       89.45       74.03      2.15 o 
   1  -3   3      648.94      628.88      6.81 o 
   2  -3   3     3479.33     3438.81     38.24 o 
   3  -3   3      136.13      131.46      3.62 o 
   4  -3   3      110.35      111.01      3.70 o 
   5  -3   3        9.34        9.27      1.76 o 
   6  -3   3        3.07        4.54      2.94 o 
   7  -3   3      148.05      157.55      6.81 o 
   8  -3   3       48.03       43.24      3.90 o 
   9  -3   3        6.99        2.11      2.00 o 
  -9  -2   3       16.72       14.54      4.22 o 
  -8  -2   3        0.65       -1.37      1.37 o 
  -7  -2   3       17.95       21.44      3.49 o 
  -6  -2   3       40.72       44.49      3.48 o 
  -5  -2   3       12.25       11.92      1.39 o 
  -4  -2   3       69.19       85.38      2.77 o 
  -3  -2   3     3179.05     3433.92     16.60 o 
  -2  -2   3     2388.57     2455.91     15.82 o 
  -1  -2   3       38.12       29.46      1.44 o 
   0  -2   3      278.45      277.99      6.31 o 
   1  -2   3       92.52       83.31      2.26 o 
   2  -2   3      131.27      119.55      2.96 o 
   3  -2   3      206.15      232.97      4.54 o 
   4  -2   3       39.42       30.29      2.02 o 
   5  -2   3      824.23      846.28     10.12 o 
   6  -2   3      561.33      579.33     11.42 o 
   7  -2   3       16.23       14.69      3.00 o 
   8  -2   3       25.92       19.47      2.66 o 
   9  -2   3       42.77       32.22      5.11 o 
  -9  -1   3        6.66       -0.21      2.71 o 
  -8  -1   3        7.37        8.54      3.17 o 
  -7  -1   3       57.87       55.96      4.34 o 
  -6  -1   3       30.52       35.95      3.26 o 
  -5  -1   3       12.15        9.69      1.63 o 
  -4  -1   3     1597.82     1661.63     12.31 o 
  -3  -1   3      139.90      178.64      3.71 o 
  -2  -1   3     3481.35     3686.93     10.18 o 
  -1  -1   3     1403.49     1282.53     14.90 o 
   0  -1   3     1089.19     1025.15     14.61 o 
   1  -1   3      216.17      204.31      4.23 o 
   2  -1   3      711.71      707.83      5.37 o 
   3  -1   3       78.51       66.32      1.96 o 
   4  -1   3      690.55      717.43      7.31 o 
   5  -1   3     1330.33     1367.03     15.22 o 
   6  -1   3        0.04        0.97      0.90 o 
   7  -1   3      672.20      665.36     12.43 o 
   8  -1   3      184.15      192.63      8.01 o 
   9  -1   3       30.87       27.37      4.68 o 
  -9   0   3        5.00       -4.35      4.81 o 
  -8   0   3       24.73       21.99      4.47 o 
  -7   0   3      109.54      120.83      8.92 o 
  -6   0   3       10.94        8.23      2.92 o 
  -5   0   3      134.91      133.81      7.87 o 
  -4   0   3        1.47        3.99      1.62 o 
  -3   0   3      323.64      317.15     10.44 o 
  -2   0   3     1071.09     1182.91     13.98 o 
  -1   0   3      380.97      383.32      4.07 o 
   0   0   3      462.34      463.60      7.87 o 
   1   0   3     1358.46     1393.67     20.85 o 
   2   0   3      555.80      599.74      5.60 o 
   3   0   3     6570.84     6990.51     23.03 o 
   4   0   3       87.40       82.53      2.89 o 
   5   0   3      287.58      309.24      5.69 o 
   6   0   3       66.04       58.16      2.76 o 
   7   0   3      100.64       97.06      3.92 o 
   8   0   3      152.86      172.74      7.39 o 
   9   0   3       19.54       18.53      2.79 o 
  -8   1   3       87.26       93.43      8.73 o 
  -7   1   3        0.02       -3.34      3.34 o 
  -6   1   3      214.95      232.80     11.50 o 
  -5   1   3        1.92        0.73      1.93 o 
  -4   1   3       38.77       46.25      2.84 o 
  -3   1   3        7.21        7.32      1.92 o 
  -2   1   3      115.07      144.17      8.46 o 
  -1   1   3     2301.84     2322.31     12.82 o 
   0   1   3       13.63       12.53      0.73 o 
   1   1   3        9.17        6.64      0.65 o 
   2   1   3     2115.68     2109.37     17.76 o 
   3   1   3       34.12       43.37      2.42 o 
   4   1   3       20.14       26.33      1.87 o 
   5   1   3      974.82      962.54      9.68 o 
   6   1   3      291.25      284.28      5.87 o 
   7   1   3      412.48      425.61     15.30 o 
   8   1   3       88.01       77.47      7.56 o 
   9   1   3        0.91        0.57      1.68 o 
  10   1   3        9.39       11.46      3.80 o 
  -8   2   3       11.82        9.96      3.81 o 
  -7   2   3       23.54       31.57      5.32 o 
  -6   2   3       92.85      102.23      8.22 o 
  -5   2   3        3.77        2.11      1.95 o 
  -4   2   3       78.21       77.07      3.68 o 
  -3   2   3      933.77      919.23     11.16 o 
  -2   2   3       40.72       30.26      2.98 o 
  -1   2   3     2525.27     2492.06     15.10 o 
   0   2   3      419.50      399.62      5.26 o 
   1   2   3      457.78      449.57      5.65 o 
   2   2   3      223.93      226.84      6.69 o 
   3   2   3      470.97      484.48      6.77 o 
   4   2   3       55.29       36.02      1.78 o 
   5   2   3      288.76      298.17      7.09 o 
   6   2   3      259.38      254.37      7.39 o 
   7   2   3      180.73      180.39      6.71 o 
   8   2   3       81.83       83.32      4.98 o 
   9   2   3       29.35       29.25      3.73 o 
  10   2   3       18.94       15.93      3.89 o 
  -8   3   3        7.42        6.11      3.61 o 
  -7   3   3        1.94        0.08      2.34 o 
  -6   3   3       14.93       16.92      4.11 o 
  -5   3   3      301.13      280.24     12.73 o 
  -4   3   3        6.44        8.24      2.74 o 
  -3   3   3       29.59       33.09      3.30 o 
  -2   3   3      258.68      268.71      8.95 o 
  -1   3   3        0.56        0.49      0.61 o 
   0   3   3      223.01      242.58      4.54 o 
   1   3   3     1673.05     1690.54     34.19 o 
   2   3   3      580.83      602.48      5.38 o 
   3   3   3       90.68       91.88      3.19 o 
   4   3   3      732.32      777.86      9.87 o 
   5   3   3      101.66       90.73      3.77 o 
   6   3   3      315.03      310.59      8.07 o 
   7   3   3      142.27      140.64      5.96 o 
   8   3   3        0.20       -0.66      1.29 o 
   9   3   3        0.22       -1.43      2.30 o 
  10   3   3        0.71       -1.85      2.67 o 
  -7   4   3      177.15      193.10     12.45 o 
  -6   4   3       12.13       13.27      3.92 o 
  -5   4   3      183.49      185.02     10.36 o 
  -4   4   3      235.09      236.97     10.92 o 
  -3   4   3      509.53      500.99     14.02 o 
  -2   4   3     1611.35     1666.27     22.87 o 
  -1   4   3     1768.14     1715.49     20.60 o 
   0   4   3      658.17      598.61      7.79 o 
   1   4   3      689.93      673.67      7.20 o 
   2   4   3      342.94      309.73      6.92 o 
   3   4   3      322.35      317.24      6.88 o 
   4   4   3     1482.38     1511.96     42.88 o 
   5   4   3      504.84      489.72     11.24 o 
   6   4   3       14.12       17.16      2.72 o 
   7   4   3       67.23       65.29      4.86 o 
   8   4   3        0.15        1.27      1.79 o 
   9   4   3       72.43       79.74      7.94 o 
  -7   5   3       32.95       31.39      6.01 o 
  -6   5   3       47.46       48.17      6.10 o 
  -5   5   3       35.95       36.29      5.31 o 
  -4   5   3      425.99      433.35     14.88 o 
  -3   5   3      207.98      188.43      9.06 o 
  -2   5   3      193.93      195.55      8.29 o 
  -1   5   3      179.67      163.14      4.90 o 
   0   5   3     1670.19     1542.04     13.60 o 
   1   5   3      989.98     1005.17      9.96 o 
   2   5   3       53.01       56.84      2.86 o 
   3   5   3        1.71        3.09      0.89 o 
   4   5   3      138.55      150.59      4.94 o 
   5   5   3      219.58      208.37      6.04 o 
   6   5   3       93.19       89.79      4.27 o 
   7   5   3      233.71      216.15     11.23 o 
   8   5   3      176.74      157.83     10.52 o 
   9   5   3        1.78        1.45      1.81 o 
  -6   6   3        7.81        0.48      3.07 o 
  -5   6   3        1.18       -2.67      2.71 o 
  -4   6   3      188.20      192.02     10.37 o 
  -3   6   3       82.78       67.31      5.76 o 
  -2   6   3      148.25      136.76      7.47 o 
  -1   6   3      904.81      882.46     12.09 o 
   0   6   3       51.35       49.18      2.78 o 
   1   6   3        4.68        5.47      1.05 o 
   2   6   3     1363.51     1362.31     14.49 o 
   3   6   3      173.30      167.51      4.11 o 
   4   6   3      357.96      359.40      7.98 o 
   5   6   3       16.93       18.23      2.09 o 
   6   6   3       74.33       64.84      4.98 o 
   7   6   3      249.44      255.77     11.72 o 
   8   6   3        8.00        6.86      2.66 o 
   9   6   3        8.36        9.41      3.10 o 
  -6   7   3       77.59       87.38      8.76 o 
  -5   7   3       21.88       17.76      4.07 o 
  -4   7   3        8.13        8.23      2.71 o 
  -3   7   3       39.81       29.42      4.10 o 
  -2   7   3       90.93       86.35      6.19 o 
  -1   7   3      293.94      300.79     12.58 o 
   0   7   3      576.02      570.30     23.77 o 
   1   7   3      158.14      147.61      7.33 o 
   2   7   3       25.18       24.71      2.28 o 
   3   7   3        1.14        0.56      0.91 o 
   4   7   3       36.73       39.14      2.92 o 
   5   7   3      546.32      570.91     12.48 o 
   6   7   3      254.41      275.77     11.93 o 
   7   7   3       65.63       60.68      6.40 o 
   8   7   3       95.09       76.84      7.88 o 
   9   7   3        0.99       -0.77      1.86 o 
  -5   8   3        2.42       -1.98      2.83 o 
  -4   8   3       11.01       10.35      3.03 o 
  -3   8   3      100.18      104.05      7.67 o 
  -2   8   3       17.88       13.35      2.87 o 
  -1   8   3       49.36       50.32      3.55 o 
   0   8   3       80.98       82.82      6.19 o 
   1   8   3       16.53       11.78      2.45 o 
   2   8   3      676.30      676.70     12.80 o 
   3   8   3      104.73       95.74      9.22 o 
   4   8   3       45.81       43.33      3.20 o 
   5   8   3      104.01       98.90      7.41 o 
   6   8   3       20.75       19.49      3.62 o 
   7   8   3       46.89       46.98      6.09 o 
   8   8   3       80.31       98.12      8.56 o 
  -4   9   3        3.84        2.64      2.30 o 
  -3   9   3        8.83        9.25      2.89 o 
  -2   9   3       22.09       24.53      2.89 o 
  -1   9   3       30.89       27.39      4.43 o 
   0   9   3      432.76      432.11     15.01 o 
   1   9   3        0.27       -0.09      1.05 o 
   2   9   3       70.83       74.94      4.39 o 
   3   9   3       94.89       87.84      4.66 o 
   4   9   3       61.02       58.73      5.91 o 
   5   9   3      183.25      189.38     10.70 o 
   6   9   3       28.30       31.76      4.74 o 
   7   9   3       16.84       21.15      4.16 o 
  -3  10   3        0.02        3.92      1.82 o 
  -2  10   3        0.05       -1.81      2.12 o 
  -1  10   3        8.08        5.89      2.33 o 
   0  10   3        1.15       -0.69      1.67 o 
   1  10   3        6.17        7.59      1.86 o 
   2  10   3        0.29        0.39      2.33 o 
   3  10   3       17.56       13.86      3.06 o 
   4  10   3        0.02        4.62      2.55 o 
   5  10   3        0.16        3.99      2.72 o 
   6  10   3       28.52       21.12      4.18 o 
  -1  11   3       23.82       20.38      4.14 o 
   0  11   3        1.58        2.08      2.23 o 
   1  11   3       11.86       15.30      2.58 o 
   2  11   3        8.90        6.91      2.82 o 
   3  11   3       40.17       38.85      5.28 o 
   4  11   3        0.05        1.72      2.72 o 
   5  11   3       15.64       17.45      4.30 o 
  -4 -10   4        3.28       -2.85      2.85 o 
  -3 -10   4        3.82        0.72      2.19 o 
  -2 -10   4       54.89       63.16      7.26 o 
  -1 -10   4      104.57      123.94      9.56 o 
   0 -10   4        0.66       -0.88      1.73 o 
   1 -10   4       22.76       16.61      3.56 o 
   2 -10   4        2.13       10.40      3.17 o 
  -5  -9   4       58.11       57.38      4.56 o 
  -4  -9   4        1.28       -0.19      1.42 o 
  -3  -9   4      163.32      198.07     11.82 o 
  -2  -9   4       32.00       38.69      5.46 o 
  -1  -9   4       69.26       54.08      6.21 o 
   0  -9   4       39.10       52.15      5.67 o 
   1  -9   4        0.25       -1.56      1.92 o 
   2  -9   4        0.09        2.44      2.23 o 
   3  -9   4       28.54       37.21      5.62 o 
   4  -9   4        1.45       -0.64      2.38 o 
  -6  -8   4        3.61        6.30      7.53 o 
  -5  -8   4       19.02       20.62      2.76 o 
  -4  -8   4      115.25      117.76      5.91 o 
  -3  -8   4        9.00       10.90      1.94 o 
  -2  -8   4      264.90      278.10      8.53 o 
  -1  -8   4       11.59        6.06      2.15 o 
   0  -8   4       14.07       10.96      2.76 o 
   1  -8   4       96.22       95.83      5.13 o 
   2  -8   4       26.88       22.37      2.76 o 
   3  -8   4        0.57       -2.26      2.26 o 
   4  -8   4       36.46       34.81      5.38 o 
   5  -8   4       29.86       30.84      5.21 o 
  -7  -7   4        5.47        9.51      2.62 o 
  -6  -7   4       13.86       13.57      2.28 o 
  -5  -7   4       60.08       73.91      5.50 o 
  -4  -7   4      263.49      245.05      7.96 o 
  -3  -7   4        6.46        4.83      1.27 o 
  -2  -7   4      146.07      152.55      5.84 o 
  -1  -7   4        0.37       -0.05      1.27 o 
   0  -7   4      556.90      588.64     17.38 o 
   1  -7   4       63.81       67.91      4.25 o 
   2  -7   4        1.64        1.19      2.00 o 
   3  -7   4       42.13       54.16      5.70 o 
   4  -7   4       31.90       29.31      4.55 o 
   5  -7   4       16.85       15.65      3.86 o 
   6  -7   4        0.03       -2.03      2.03 o 
  -7  -6   4       31.28       28.97      4.54 o 
  -6  -6   4       36.61       32.13      3.24 o 
  -5  -6   4        1.83        1.53      1.36 o 
  -4  -6   4       81.47       76.25      4.21 o 
  -3  -6   4        9.81        8.31      1.50 o 
  -2  -6   4     1308.74     1411.02     16.41 o 
  -1  -6   4      405.15      388.74      8.33 o 
   0  -6   4      111.96      115.52      4.44 o 
   1  -6   4       33.10       26.18      4.77 o 
   2  -6   4        9.22        7.84      1.52 o 
   3  -6   4        1.74        1.19      1.06 o 
   4  -6   4      215.52      233.45     11.54 o 
   5  -6   4        1.90        1.73      1.30 o 
   6  -6   4       33.72       37.50      5.30 o 
   7  -6   4        6.42       25.00      4.50 o 
  -8  -5   4       15.10       18.57      3.78 o 
  -7  -5   4       15.47       14.40      3.37 o 
  -6  -5   4      230.10      228.79     11.38 o 
  -5  -5   4      101.19       89.43      4.70 o 
  -4  -5   4       81.46       75.19      5.13 o 
  -3  -5   4      289.25      277.82      8.25 o 
  -2  -5   4      101.41       96.66      4.11 o 
  -1  -5   4        6.64        4.71      1.15 o 
   0  -5   4       10.16       10.08      2.99 o 
   1  -5   4        7.84        7.58      1.31 o 
   2  -5   4      361.70      349.75      8.17 o 
   3  -5   4       17.93       13.98      1.86 o 
   4  -5   4        2.94        0.79      1.00 o 
   5  -5   4       89.33       92.72      7.08 o 
   6  -5   4      184.58      202.77     11.13 o 
   7  -5   4      112.55      120.42      9.23 o 
  -8  -4   4        3.35        0.33      1.63 o 
  -7  -4   4      138.74      147.85      6.79 o 
  -6  -4   4       31.27       31.18      3.04 o 
  -5  -4   4       39.93       33.64      2.29 o 
  -4  -4   4        2.79        2.41      0.75 o 
  -3  -4   4        8.65        9.24      1.13 o 
  -2  -4   4      130.67      126.45      4.41 o 
  -1  -4   4      153.91      168.21      4.58 o 
   0  -4   4     1008.35      958.61      7.95 o 
   1  -4   4      395.84      391.97      6.13 o 
   2  -4   4      182.28      187.68      4.54 o 
   3  -4   4        1.69        2.50      0.94 o 
   4  -4   4      367.71      381.49      8.79 o 
   5  -4   4       92.17       88.69      4.91 o 
   6  -4   4        9.94        5.33      2.45 o 
   7  -4   4        0.60        0.12      1.42 o 
   8  -4   4       16.32       18.38      4.05 o 
  -8  -3   4        0.04        2.16      1.54 o 
  -7  -3   4       17.74       17.47      2.60 o 
  -6  -3   4       18.67       18.65      2.93 o 
  -5  -3   4      221.49      214.44      6.91 o 
  -4  -3   4        0.12        0.13      0.76 o 
  -3  -3   4       19.32       19.13      1.39 o 
  -2  -3   4     1738.83     1706.22     11.21 o 
  -1  -3   4      230.15      214.04      3.39 o 
   0  -3   4      651.16      618.28      5.76 o 
   1  -3   4      844.81      852.78     12.82 o 
   2  -3   4      160.68      166.85      6.28 o 
   3  -3   4        8.76        7.51      1.14 o 
   4  -3   4        1.50        0.83      0.95 o 
   5  -3   4      115.76      125.87      5.29 o 
   6  -3   4       76.74       70.25      4.43 o 
   7  -3   4       78.76       71.13      6.25 o 
   8  -3   4       84.16       86.40      5.47 o 
  -8  -2   4       97.83      111.37      9.14 o 
  -7  -2   4       87.36       93.48      5.56 o 
  -6  -2   4      205.94      203.37      7.75 o 
  -5  -2   4       16.38       14.68      1.59 o 
  -4  -2   4       25.35       24.32      1.51 o 
  -3  -2   4     1080.16     1040.92      8.41 o 
  -2  -2   4       71.77       61.26      2.74 o 
  -1  -2   4      501.49      538.82      4.69 o 
   0  -2   4     3338.73     3276.96     13.18 o 
   1  -2   4      144.29      150.05      4.08 o 
   2  -2   4      127.29      120.23      3.24 o 
   3  -2   4      253.94      283.88      5.65 o 
   4  -2   4        1.87        0.50      0.76 o 
   5  -2   4       48.56       50.05      3.80 o 
   6  -2   4        2.92        1.81      1.14 o 
   7  -2   4      141.67      141.83      6.60 o 
   8  -2   4        2.10        2.65      2.31 o 
   9  -2   4        0.27       -1.75      2.37 o 
  -8  -1   4      140.45      137.89     10.30 o 
  -7  -1   4       51.54       62.36      6.63 o 
  -6  -1   4      173.85      172.33      9.91 o 
  -5  -1   4      702.96      646.65     17.02 o 
  -4  -1   4      845.18      874.41     13.99 o 
  -3  -1   4       49.18       63.50      2.38 o 
  -2  -1   4     1183.20     1289.17     18.23 o 
  -1  -1   4       56.32       45.33      1.55 o 
   0  -1   4      211.39      200.78      3.38 o 
   1  -1   4     1254.55     1151.78     24.25 o 
   2  -1   4      656.56      681.98      5.43 o 
   3  -1   4        6.83        6.27      0.74 o 
   4  -1   4       20.45       13.38      1.07 o 
   5  -1   4      675.66      718.65      8.55 o 
   6  -1   4        5.56        5.08      1.05 o 
   7  -1   4       24.87       20.62      2.61 o 
   8  -1   4        0.56       -0.03      1.44 o 
   9  -1   4       17.73       15.31      3.71 o 
  -8   0   4       21.11       15.42      3.97 o 
  -7   0   4        0.05       -0.58      2.08 o 
  -6   0   4        0.29        4.72      2.60 o 
  -5   0   4      204.44      201.29     10.16 o 
  -4   0   4      210.26      209.43      9.25 o 
  -3   0   4        9.60        9.54      1.21 o 
  -2   0   4      391.13      336.55      4.08 o 
  -1   0   4      968.84      919.73      8.59 o 
   0   0   4       14.07       15.75      1.01 o 
   1   0   4     1085.33     1115.11      9.79 o 
   2   0   4       95.92      114.74      3.76 o 
   3   0   4      106.74       81.09      2.14 o 
   4   0   4       15.99       24.46      1.33 o 
   5   0   4       18.72       16.10      1.41 o 
   6   0   4        6.30        3.66      1.92 o 
   7   0   4       41.28       45.12      3.58 o 
   8   0   4        7.31        3.26      1.44 o 
   9   0   4       37.96       34.53      3.79 o 
  -8   1   4       19.95       16.73      3.80 o 
  -7   1   4      158.46      168.34     11.04 o 
  -6   1   4       15.97       24.57      4.40 o 
  -5   1   4      296.36      305.22     12.71 o 
  -4   1   4        4.53        3.58      2.24 o 
  -3   1   4      524.80      538.15     13.66 o 
  -2   1   4     1511.65     1541.45     13.14 o 
  -1   1   4       17.98       16.91      1.34 o 
   0   1   4      677.41      717.45      9.53 o 
   1   1   4     2427.69     2354.08     20.37 o 
   2   1   4      752.00      822.96      9.83 o 
   3   1   4      568.57      581.03      6.65 o 
   4   1   4       39.20       35.94      1.65 o 
   5   1   4       92.06       89.69      4.11 o 
   6   1   4      530.28      552.48     11.02 o 
   7   1   4      103.03      104.36      5.27 o 
   8   1   4      107.30      100.22      5.59 o 
   9   1   4       31.40       31.67      3.54 o 
  -8   2   4        1.22        1.81      3.00 o 
  -7   2   4       74.44       70.67      7.75 o 
  -6   2   4        0.61        0.02      2.62 o 
  -5   2   4      338.90      358.56     14.05 o 
  -4   2   4      459.00      437.40     14.31 o 
  -3   2   4     1187.71     1274.77     22.06 o 
  -2   2   4        0.31        0.37      0.61 o 
  -1   2   4        5.21        5.69      0.88 o 
   0   2   4     2213.27     2356.52     14.81 o 
   1   2   4      467.20      492.94      8.21 o 
   2   2   4     1434.19     1422.97      8.50 o 
   3   2   4       47.36       39.60      3.87 o 
   4   2   4      680.79      678.45     14.18 o 
   5   2   4      247.22      226.94      6.39 o 
   6   2   4       55.04       63.24      3.79 o 
   7   2   4      115.39      114.73      5.45 o 
   8   2   4       87.24       77.71      7.07 o 
   9   2   4       64.99       66.29      4.85 o 
  10   2   4        9.24        8.76      2.25 o 
  -7   3   4       28.73       34.99      5.92 o 
  -6   3   4        5.98       10.78      3.75 o 
  -5   3   4        0.22       -1.03      2.12 o 
  -4   3   4      267.85      283.72     12.01 o 
  -3   3   4       82.46       84.28      5.97 o 
  -2   3   4        3.06        4.19      1.81 o 
  -1   3   4     1296.02     1298.07     12.61 o 
   0   3   4      575.08      559.14      7.40 o 
   1   3   4      698.12      666.95      7.05 o 
   2   3   4      633.27      643.35      6.12 o 
   3   3   4      224.74      235.27     11.68 o 
   4   3   4     1667.53     1617.64     32.48 o 
   5   3   4      227.90      209.16      5.81 o 
   6   3   4      142.69      140.17      5.77 o 
   7   3   4      605.67      563.10     11.97 o 
   8   3   4        0.35       -0.17      1.13 o 
   9   3   4       12.31       12.64      2.52 o 
  -7   4   4       46.55       39.76      6.33 o 
  -6   4   4      111.31      105.35      9.05 o 
  -5   4   4       12.36       16.25      3.86 o 
  -4   4   4      272.02      260.25     12.29 o 
  -3   4   4       49.22       47.32      5.24 o 
  -2   4   4       55.77       37.57      4.35 o 
  -1   4   4      319.72      301.19      6.49 o 
   0   4   4      478.83      504.94     12.44 o 
   1   4   4      737.89      752.22     11.44 o 
   2   4   4     3882.11     3893.03     23.29 o 
   3   4   4      211.41      217.14     10.57 o 
   4   4   4       18.38       20.64      1.89 o 
   5   4   4      375.41      357.90      7.77 o 
   6   4   4        6.49        4.65      1.12 o 
   7   4   4      694.80      679.45     13.17 o 
   8   4   4      135.97      134.15      6.39 o 
   9   4   4        1.92        4.15      2.29 o 
  -7   5   4        7.49       11.28      4.26 o 
  -6   5   4       25.54       31.48      5.76 o 
  -5   5   4       16.35       21.86      4.44 o 
  -4   5   4      139.41      135.28      8.97 o 
  -3   5   4       19.90       20.44      3.63 o 
  -2   5   4      185.02      161.73      8.12 o 
  -1   5   4       67.09       56.41      3.14 o 
   0   5   4        0.68       -0.23      0.83 o 
   1   5   4      325.85      323.83      5.81 o 
   2   5   4      123.46      118.09      4.17 o 
   3   5   4      213.79      200.32      7.13 o 
   4   5   4      412.69      440.26      8.62 o 
   5   5   4      500.41      499.86      9.52 o 
   6   5   4       42.64       36.11      2.82 o 
   7   5   4        0.26        0.23      1.71 o 
   8   5   4        0.06       -0.93      1.89 o 
   9   5   4        1.18        0.59      1.93 o 
  -6   6   4        4.65       -1.42      3.45 o 
  -5   6   4       11.33       10.61      3.38 o 
  -4   6   4        0.24       -2.82      2.82 o 
  -3   6   4       54.27       48.75      5.08 o 
  -2   6   4      362.79      331.89     17.90 o 
  -1   6   4       32.80       28.91      2.37 o 
   0   6   4      106.53       95.46      3.81 o 
   1   6   4       33.10       22.00      2.93 o 
   2   6   4      842.87      780.76     19.90 o 
   3   6   4      193.61      189.10      5.82 o 
   4   6   4      314.88      320.95      7.81 o 
   5   6   4      213.75      221.10      6.80 o 
   6   6   4        0.00       -0.27      1.03 o 
   7   6   4       14.78       17.81      2.51 o 
   8   6   4      260.27      240.50     13.21 o 
   9   6   4        4.56        1.73      1.76 o 
  -5   7   4        0.20       -3.65      3.65 o 
  -4   7   4        1.71       -0.19      2.33 o 
  -3   7   4       22.88       30.19      4.18 o 
  -2   7   4       65.12       69.34      4.21 o 
  -1   7   4        2.41        1.55      0.93 o 
   0   7   4       32.97       25.54      3.42 o 
   1   7   4      304.42      285.10     10.59 o 
   2   7   4      606.84      604.62     10.79 o 
   3   7   4      338.68      307.21     11.35 o 
   4   7   4      452.22      471.08     11.40 o 
   5   7   4       89.51       90.25      4.71 o 
   6   7   4        0.02        0.69      1.10 o 
   7   7   4       52.25       58.06      6.02 o 
   8   7   4      112.21      127.14      9.20 o 
   9   7   4       10.78        7.40      2.83 o 
  -4   8   4       25.35       24.78      4.59 o 
  -3   8   4       25.82       26.42      3.03 o 
  -2   8   4      158.63      163.60      7.04 o 
  -1   8   4        0.16        0.59      1.64 o 
   0   8   4        9.78        5.82      2.04 o 
   1   8   4        2.24        0.80      1.26 o 
   2   8   4       88.92       84.14      4.43 o 
   3   8   4       37.49       35.09      2.92 o 
   4   8   4      111.93      124.19      5.47 o 
   5   8   4       70.10       72.68      4.44 o 
   6   8   4       22.08       19.36      3.81 o 
   7   8   4        1.53       -2.55      2.55 o 
   8   8   4        2.20        2.77      2.69 o 
  -3   9   4        0.91        1.12      1.87 o 
  -2   9   4       12.08        8.81      2.91 o 
  -1   9   4      100.87      108.69      7.93 o 
   0   9   4        2.72        0.43      1.40 o 
   1   9   4       15.71       13.12      2.08 o 
   2   9   4        7.84        6.75      1.55 o 
   3   9   4       72.21       70.74      4.31 o 
   4   9   4       50.95       57.14      4.06 o 
   5   9   4       10.44       18.47      3.93 o 
   6   9   4        1.74        0.08      2.22 o 
   7   9   4       25.80       23.11      4.28 o 
  -2  10   4       12.50        9.23      3.17 o 
  -1  10   4       29.32       22.27      4.03 o 
   0  10   4        1.70       -2.15      2.15 o 
   1  10   4        5.16        6.13      1.85 o 
   2  10   4       12.85       13.44      2.94 o 
   3  10   4       54.62       57.85      4.16 o 
   4  10   4       14.83       21.35      3.98 o 
   5  10   4       19.45       25.53      4.61 o 
   6  10   4        7.20        5.32      2.75 o 
   0  11   4        0.65       -1.33      2.43 o 
   1  11   4        0.58        2.06      1.46 o 
   2  11   4        7.80       10.14      2.24 o 
   3  11   4        0.85       -1.12      1.79 o 
   4  11   4        5.28       11.14      4.02 o 
  -3 -10   5       14.66       24.98      4.98 o 
  -2 -10   5        9.21        9.60      3.10 o 
  -1 -10   5       28.18       37.51      5.52 o 
   0 -10   5        9.68       17.58      4.44 o 
   1 -10   5       42.50       40.19      5.56 o 
  -4  -9   5       23.24       16.05      3.69 o 
  -3  -9   5        0.17        0.22      1.61 o 
  -2  -9   5       18.57       20.42      4.07 o 
  -1  -9   5        2.28        2.12      2.12 o 
   0  -9   5      112.04      120.85      8.88 o 
   1  -9   5        5.73        6.52      2.54 o 
   2  -9   5       20.06       24.91      3.23 o 
   3  -9   5       13.55       19.03      4.41 o 
  -6  -8   5        9.33       12.19      4.53 o 
  -5  -8   5        5.70        1.09      2.14 o 
  -4  -8   5       43.83       35.84      5.11 o 
  -3  -8   5        4.06        3.14      2.05 o 
  -2  -8   5        1.13        5.38      2.56 o 
  -1  -8   5        0.39       -0.44      1.54 o 
   0  -8   5      152.77      143.66      9.31 o 
   1  -8   5        3.90        1.16      1.76 o 
   2  -8   5      227.32      251.08      8.67 o 
   3  -8   5       13.55       14.72      3.69 o 
   4  -8   5       37.51       38.64      5.56 o 
   5  -8   5       13.95       14.21      3.70 o 
  -6  -7   5        0.26       -0.16      1.57 o 
  -5  -7   5       18.56        8.89      2.67 o 
  -4  -7   5      180.68      194.04     11.03 o 
  -3  -7   5       14.62       13.36      3.22 o 
  -2  -7   5        2.12        3.45      1.81 o 
  -1  -7   5        1.00        4.12      2.13 o 
   0  -7   5      166.53      156.36      8.91 o 
   1  -7   5       77.80       88.09      6.70 o 
   2  -7   5        1.17        1.61      2.24 o 
   3  -7   5        8.59        7.12      1.82 o 
   4  -7   5       10.85        9.18      2.74 o 
   5  -7   5        4.93        0.68      2.15 o 
   6  -7   5       30.42       35.51      5.45 o 
  -7  -6   5       14.69       13.74      3.16 o 
  -6  -6   5       16.18       17.74      2.59 o 
  -5  -6   5      111.76       96.00      7.54 o 
  -4  -6   5       89.02       97.22      7.41 o 
  -3  -6   5       25.06       15.23      3.07 o 
  -2  -6   5        0.24        1.42      1.77 o 
  -1  -6   5        0.16        0.88      1.70 o 
   0  -6   5      196.31      179.73      9.06 o 
   1  -6   5       45.23       41.94      4.49 o 
   2  -6   5      106.81      103.86      5.24 o 
   3  -6   5       18.39       21.91      3.46 o 
   4  -6   5       14.90       16.91      3.31 o 
   5  -6   5        5.13        5.48      2.23 o 
   6  -6   5        2.63       -2.28      2.28 o 
   7  -6   5        6.49        5.36      2.34 o 
  -7  -5   5        0.63       -2.55      2.69 o 
  -6  -5   5       92.95       91.20      7.69 o 
  -5  -5   5        5.55        6.17      1.88 o 
  -4  -5   5       16.04       19.38      3.28 o 
  -3  -5   5      124.18      127.93      7.72 o 
  -2  -5   5      111.51       99.15      6.67 o 
  -1  -5   5       84.90       82.81      5.91 o 
   0  -5   5       37.20       28.85      3.55 o 
   1  -5   5      107.09       93.80      6.29 o 
   2  -5   5      240.69      248.68      5.74 o 
   3  -5   5      122.06      115.86      4.95 o 
   4  -5   5       37.83       39.59      2.73 o 
   5  -5   5        3.51        2.35      2.12 o 
   6  -5   5        6.86        4.82      1.50 o 
   7  -5   5        1.11       -1.27      1.63 o 
  -8  -4   5      199.51      224.62     13.15 o 
  -7  -4   5        3.34        6.58      2.61 o 
  -6  -4   5        2.26        2.06      1.98 o 
  -5  -4   5      127.39      114.64      5.33 o 
  -4  -4   5        3.68        2.11      1.33 o 
  -3  -4   5     1213.69     1232.64     22.04 o 
  -2  -4   5      481.27      453.76     13.96 o 
  -1  -4   5       53.66       47.34      4.27 o 
   0  -4   5      973.79      920.57     18.00 o 
   1  -4   5        4.61        6.68      2.31 o 
   2  -4   5      210.86      205.25      5.00 o 
   3  -4   5      341.63      348.69      6.82 o 
   4  -4   5      140.92      135.62      5.94 o 
   5  -4   5      132.35      132.38      5.92 o 
   6  -4   5      113.32      124.97      6.08 o 
   7  -4   5        0.39        4.11      4.63 o 
   8  -4   5       37.72       23.95      3.63 o 
  -8  -3   5       25.28       21.15      4.84 o 
  -7  -3   5       58.73       59.10      6.33 o 
  -6  -3   5        2.57        2.05      2.15 o 
  -5  -3   5      476.08      451.64     15.16 o 
  -4  -3   5      959.73      900.02     12.70 o 
  -3  -3   5        0.19        0.87      0.93 o 
  -2  -3   5      128.85      124.28      4.50 o 
  -1  -3   5      308.20      275.79      9.45 o 
   0  -3   5      680.63      680.34     13.44 o 
   1  -3   5      940.34      914.56     11.24 o 
   2  -3   5      205.56      208.68      4.77 o 
   3  -3   5      215.53      215.74      5.80 o 
   4  -3   5      229.72      233.49      5.75 o 
   5  -3   5       49.25       43.83      2.76 o 
   6  -3   5      174.48      161.53      6.56 o 
   7  -3   5      102.38      102.20      5.67 o 
   8  -3   5        5.91        5.24      3.03 o 
  -8  -2   5       56.92       65.89      7.54 o 
  -7  -2   5        1.39        0.00      2.29 o 
  -6  -2   5        8.51        9.53      2.85 o 
  -5  -2   5      885.05      858.31     11.25 o 
  -4  -2   5       58.19       55.83      2.31 o 
  -3  -2   5      253.95      244.86      4.37 o 
  -2  -2   5     1916.41     1818.88     16.30 o 
  -1  -2   5       71.21       75.06      3.26 o 
   0  -2   5      671.64      741.23      8.83 o 
   1  -2   5      143.35      137.04     11.66 o 
   2  -2   5        1.58        1.31      0.69 o 
   3  -2   5     2019.25     2063.05     19.40 o 
   4  -2   5      211.15      205.91      5.18 o 
   5  -2   5        5.18        3.72      0.93 o 
   6  -2   5      417.94      399.40      9.68 o 
   7  -2   5       12.78       11.73      3.17 o 
   8  -2   5       11.04       12.61      3.68 o 
   9  -2   5       21.41       18.75      4.38 o 
  -8  -1   5       10.33       11.13      3.92 o 
  -7  -1   5      393.10      404.57     17.00 o 
  -6  -1   5       39.70       51.45      5.84 o 
  -5  -1   5        4.30        5.17      1.40 o 
  -4  -1   5      156.32      156.07      5.66 o 
  -3  -1   5        0.36        0.05      0.88 o 
  -2  -1   5     1489.79     1422.24     13.98 o 
  -1  -1   5      629.50      576.99      6.22 o 
   0  -1   5      897.17      949.71     10.80 o 
   1  -1   5     2330.45     2275.54     16.64 o 
   2  -1   5      136.39      116.23      3.05 o 
   3  -1   5       50.44       45.38      1.74 o 
   4  -1   5      995.66      975.67     10.68 o 
   5  -1   5       77.70       70.55      2.61 o 
   6  -1   5      290.93      296.17      8.40 o 
   7  -1   5      124.83      131.17      9.99 o 
   8  -1   5       13.99       14.63      3.47 o 
   9  -1   5       51.87       51.08      6.39 o 
  -8   0   5        0.37       -0.70      2.55 o 
  -7   0   5       12.52       12.10      3.98 o 
  -6   0   5        0.07        1.05      2.58 o 
  -5   0   5        7.03        7.05      2.30 o 
  -4   0   5      292.33      298.27     11.34 o 
  -3   0   5      551.65      569.09     10.84 o 
  -2   0   5       66.38       70.05      2.12 o 
  -1   0   5      595.80      591.73      5.79 o 
   0   0   5       74.05      103.84      3.21 o 
   1   0   5     2049.48     2032.99     13.21 o 
   2   0   5      150.36      155.32      4.81 o 
   3   0   5       13.23       10.53      0.87 o 
   4   0   5      209.89      216.48      3.98 o 
   5   0   5       19.98       24.30      2.27 o 
   6   0   5       93.29       95.84      4.73 o 
   7   0   5      111.24      111.41      5.55 o 
   8   0   5        6.47        7.16      1.77 o 
   9   0   5       35.85       38.45      3.96 o 
  -8   1   5        4.38       -1.23      3.38 o 
  -7   1   5       68.43       72.85      7.74 o 
  -6   1   5       13.33       12.57      3.75 o 
  -5   1   5       92.00       88.89      7.21 o 
  -4   1   5      321.66      311.17     12.40 o 
  -3   1   5      522.96      480.45      8.79 o 
  -2   1   5        5.48        9.73      1.54 o 
  -1   1   5     1733.07     1847.52     18.95 o 
   0   1   5      791.54      844.15     12.78 o 
   1   1   5       83.12       86.00      1.78 o 
   2   1   5       32.38       30.43      1.57 o 
   3   1   5        0.57        0.54      0.91 o 
   4   1   5     3442.56     3576.21     23.02 o 
   5   1   5      146.04      159.67      5.49 o 
   6   1   5      113.17      104.76      4.95 o 
   7   1   5      374.17      369.68     11.25 o 
   8   1   5       47.60       39.07      3.60 o 
   9   1   5        4.25        3.54      1.53 o 
  -7   2   5       91.23       90.32      8.90 o 
  -6   2   5       94.60       84.37      7.80 o 
  -5   2   5       14.37       13.15      3.51 o 
  -4   2   5       39.56       40.91      4.94 o 
  -3   2   5      394.33      378.11     17.32 o 
  -2   2   5      128.37      127.36      7.11 o 
  -1   2   5       27.50       24.34      1.54 o 
   0   2   5        2.13        1.47      0.54 o 
   1   2   5       31.65       28.74      1.46 o 
   2   2   5     2826.05     2849.05     11.68 o 
   3   2   5      114.42      107.45      3.33 o 
   4   2   5      268.85      256.48      9.35 o 
   5   2   5        6.60        7.74      2.03 o 
   6   2   5        1.97        2.68      1.15 o 
   7   2   5      260.70      255.14      8.24 o 
   8   2   5       12.06       10.90      1.95 o 
   9   2   5        4.67        2.01      2.14 o 
  -7   3   5        0.54       -4.12      4.12 o 
  -6   3   5        8.16        6.43      2.99 o 
  -5   3   5      225.25      236.37     12.41 o 
  -4   3   5        4.46        4.76      2.14 o 
  -3   3   5        2.29        0.87      1.27 o 
  -2   3   5       41.32       42.23      2.83 o 
  -1   3   5       94.54       98.33      3.77 o 
   0   3   5      850.14      752.76     10.48 o 
   1   3   5      537.62      601.12     11.72 o 
   2   3   5      387.02      358.22      7.96 o 
   3   3   5      180.15      187.42      4.81 o 
   4   3   5      423.14      422.09      7.67 o 
   5   3   5       63.72       58.58      3.19 o 
   6   3   5      274.98      252.28      7.54 o 
   7   3   5       20.55       20.51      2.56 o 
   8   3   5       14.34       10.45      2.06 o 
   9   3   5        0.05       -1.64      1.64 o 
  -7   4   5        0.00        2.51      3.52 o 
  -6   4   5       42.38       46.83      6.53 o 
  -5   4   5       24.82       35.25      5.41 o 
  -4   4   5      167.30      175.58     10.42 o 
  -3   4   5        1.75        2.33      1.56 o 
  -2   4   5     1536.99     1543.27     47.73 o 
  -1   4   5      148.30      148.96      5.05 o 
   0   4   5      401.83      375.29      7.64 o 
   1   4   5      124.21      128.31      6.19 o 
   2   4   5        1.52        1.36      0.52 o 
   3   4   5      602.63      573.03      9.01 o 
   4   4   5      231.55      224.41      5.99 o 
   5   4   5      532.63      524.43      9.61 o 
   6   4   5        0.74       -1.35      1.36 o 
   7   4   5      176.75      165.42     13.05 o 
   8   4   5       31.78       31.28      3.34 o 
   9   4   5       97.37       88.34      5.64 o 
  -6   5   5      208.96      229.78     13.86 o 
  -5   5   5       87.07      103.80      9.02 o 
  -4   5   5        0.16        0.84      2.40 o 
  -3   5   5        1.20        1.61      1.21 o 
  -2   5   5      969.07      962.98     27.43 o 
  -1   5   5       43.93       36.49      2.62 o 
   0   5   5       90.60       85.42      3.55 o 
   1   5   5      232.70      231.22      9.09 o 
   2   5   5       26.83       27.58      1.67 o 
   3   5   5       37.57       36.82      2.60 o 
   4   5   5        0.13       -0.05      0.98 o 
   5   5   5      356.73      343.98      8.13 o 
   6   5   5     1165.65     1157.79     18.52 o 
   7   5   5      123.98      107.28      7.59 o 
   8   5   5       43.41       41.65      3.80 o 
   9   5   5        7.56        3.87      2.32 o 
  -6   6   5        1.50       -0.13      3.13 o 
  -5   6   5        2.28        1.93      2.72 o 
  -4   6   5      318.06      359.56     15.08 o 
  -3   6   5       18.24       19.73      2.54 o 
  -2   6   5      107.24      101.91      5.17 o 
  -1   6   5        8.71        6.91      1.27 o 
   0   6   5       22.66       16.63      2.73 o 
   1   6   5      572.94      545.29     14.28 o 
   2   6   5      255.44      253.27      9.63 o 
   3   6   5      132.54      129.98      4.94 o 
   4   6   5     1843.23     1956.02     32.74 o 
   5   6   5       76.26       73.25      4.16 o 
   6   6   5       22.79       20.19      2.41 o 
   7   6   5      140.97      136.72      7.95 o 
   8   6   5        9.90        4.84      1.94 o 
   9   6   5       22.44       24.66      4.88 o 
  -5   7   5       10.67        3.71      2.59 o 
  -4   7   5       25.62       29.07      3.62 o 
  -3   7   5       13.68       15.17      2.34 o 
  -2   7   5        3.17        2.07      1.99 o 
  -1   7   5      613.97      578.37     16.52 o 
   0   7   5      113.75      102.34      6.79 o 
   1   7   5        0.13        0.57      1.20 o 
   2   7   5       10.59        9.84      1.60 o 
   3   7   5        0.08       -0.65      1.07 o 
   4   7   5      238.26      243.20      7.40 o 
   5   7   5       37.16       39.95      3.28 o 
   6   7   5        8.65        4.69      3.23 o 
   7   7   5       28.82       22.02      2.75 o 
   8   7   5       13.93       13.01      3.54 o 
  -4   8   5       45.00       46.75      4.29 o 
  -3   8   5        0.65        1.58      2.17 o 
  -2   8   5       37.86       34.50      4.69 o 
  -1   8   5      135.99      129.33      8.46 o 
   0   8   5        7.76        6.82      2.14 o 
   1   8   5       34.35       35.26      4.47 o 
   2   8   5       15.61       15.77      2.18 o 
   3   8   5        7.88        7.48      1.53 o 
   4   8   5       98.42      100.13      6.70 o 
   5   8   5        6.98        7.49      2.28 o 
   6   8   5        0.30       -1.29      1.35 o 
   7   8   5      203.54      213.98     12.15 o 
   8   8   5        7.89        9.26      3.45 o 
  -3   9   5       26.20       23.85      4.57 o 
  -2   9   5        0.01        0.03      1.91 o 
  -1   9   5        0.01        1.46      1.78 o 
   0   9   5       15.59       17.26      3.44 o 
   1   9   5       13.90       14.91      2.21 o 
   2   9   5       93.67       86.01      4.92 o 
   3   9   5       27.48       26.56      2.84 o 
   4   9   5        0.22        0.21      1.36 o 
   5   9   5      319.81      352.28     10.14 o 
   6   9   5       22.33       16.81      3.73 o 
   7   9   5       13.16       12.95      3.11 o 
  -1  10   5       11.10        1.46      1.87 o 
   0  10   5       44.84       39.23      5.42 o 
   1  10   5       31.50       36.68      3.58 o 
   2  10   5        0.02       -0.88      1.33 o 
   3  10   5       19.98       22.13      2.69 o 
   4  10   5        2.14        2.99      3.57 o 
   5  10   5       55.50       64.54      6.78 o 
   6  10   5        1.90       -2.41      2.68 o 
   1  11   5        8.44        9.87      2.85 o 
   2  11   5       22.14       19.89      3.79 o 
   3  11   5       13.71       12.74      2.34 o 
   4  11   5        2.52        7.59      3.29 o 
  -3  -9   6       39.59       53.47      6.76 o 
  -2  -9   6        2.88       11.93      3.41 o 
  -1  -9   6       14.71       22.56      4.62 o 
   0  -9   6       21.38       24.83      4.60 o 
   1  -9   6        9.66        6.12      2.93 o 
   2  -9   6       37.64       44.02      5.76 o 
   3  -9   6        0.02        3.07      2.26 o 
  -5  -8   6       68.49       61.57      7.05 o 
  -4  -8   6       34.80       36.83      5.42 o 
  -3  -8   6        4.30        8.87      3.03 o 
  -2  -8   6      125.80      148.13     10.00 o 
  -1  -8   6      106.21      110.91      8.74 o 
   0  -8   6        2.22       -0.83      2.18 o 
   1  -8   6        3.06       -1.84      2.22 o 
   2  -8   6       24.21       18.65      3.69 o 
   3  -8   6        0.01        1.86      1.55 o 
   4  -8   6       16.10       29.47      5.28 o 
  -6  -7   6      232.91      267.19     14.36 o 
  -5  -7   6        2.19        3.55      2.09 o 
  -4  -7   6        0.02        1.05      1.72 o 
  -3  -7   6      213.47      226.82     11.79 o 
  -2  -7   6       18.47       24.69      4.07 o 
  -1  -7   6        4.57       -1.72      2.28 o 
   0  -7   6        2.01        3.22      1.89 o 
   1  -7   6        4.47        3.21      2.01 o 
   2  -7   6      119.21      126.75      8.62 o 
   3  -7   6        0.02        0.22      2.07 o 
   4  -7   6        5.04        9.48      3.09 o 
   5  -7   6       67.88       73.91      7.86 o 
  -6  -6   6       84.45      104.23      8.74 o 
  -5  -6   6       33.80       31.64      4.59 o 
  -4  -6   6       36.43       40.29      5.04 o 
  -3  -6   6        6.25       10.16      2.82 o 
  -2  -6   6       21.96       19.58      3.53 o 
  -1  -6   6       96.21       85.85      6.78 o 
   0  -6   6      116.28      119.52      7.91 o 
   1  -6   6       53.44       43.02      4.88 o 
   2  -6   6       13.33       14.95      3.11 o 
   3  -6   6      123.67      121.87      5.86 o 
   4  -6   6       61.56       69.70      4.69 o 
   5  -6   6        1.32        1.07      1.71 o 
   6  -6   6        2.10       -1.14      2.09 o 
  -7  -5   6        9.07       -2.79      2.79 o 
  -6  -5   6       22.79       25.25      4.33 o 
  -5  -5   6       20.58       25.23      3.03 o 
  -4  -5   6        3.38        4.92      2.18 o 
  -3  -5   6        3.54        4.78      2.35 o 
  -2  -5   6        1.59       -0.84      1.91 o 
  -1  -5   6       43.37       36.85      4.34 o 
   0  -5   6      345.22      336.18     12.33 o 
   1  -5   6       10.57       11.76      2.75 o 
   2  -5   6        8.89        9.26      2.71 o 
   3  -5   6       69.49       75.28      3.57 o 
   4  -5   6        1.10        1.40      0.99 o 
   5  -5   6      101.12      109.17      5.86 o 
   6  -5   6      101.71       98.61      5.94 o 
   7  -5   6        7.37        3.18      1.34 o 
  -7  -4   6       11.02        9.13      3.26 o 
  -6  -4   6       54.10       43.60      5.47 o 
  -5  -4   6      246.83      244.88     12.00 o 
  -4  -4   6        0.04        1.42      2.61 o 
  -3  -4   6       23.74       22.76      3.36 o 
  -2  -4   6      523.86      493.33     14.53 o 
  -1  -4   6      158.60      163.29      8.28 o 
   0  -4   6       22.32       20.33      3.17 o 
   1  -4   6      391.91      375.17     12.66 o 
   2  -4   6        9.79       11.00      1.71 o 
   3  -4   6      714.54      754.73     10.50 o 
   4  -4   6      252.81      254.00      6.62 o 
   5  -4   6        4.11        4.23      1.68 o 
   6  -4   6      222.69      218.01      8.37 o 
   7  -4   6       13.33       14.57      2.36 o 
   8  -4   6        5.86        2.50      2.00 o 
  -7  -3   6       37.98       35.47      5.44 o 
  -6  -3   6       26.57       23.75      4.30 o 
  -5  -3   6       67.67       67.21      5.71 o 
  -4  -3   6       15.51       17.25      1.74 o 
  -3  -3   6      149.35      140.16      5.24 o 
  -2  -3   6       49.73       47.96      4.47 o 
  -1  -3   6       29.91       18.80      3.17 o 
   0  -3   6       72.31       76.96      5.59 o 
   1  -3   6      550.77      539.05      9.18 o 
   2  -3   6      380.40      373.60     11.25 o 
   3  -3   6       38.06       33.34      2.23 o 
   4  -3   6      158.59      151.02      4.88 o 
   5  -3   6       99.57       99.72      4.26 o 
   6  -3   6      118.08      124.58     12.75 o 
   7  -3   6       10.49       10.14      3.26 o 
   8  -3   6        0.03        0.94      2.07 o 
  -7  -2   6       57.04       46.19      6.38 o 
  -6  -2   6       43.05       46.15      5.81 o 
  -5  -2   6       22.72       22.19      2.64 o 
  -4  -2   6        2.65        3.55      1.29 o 
  -3  -2   6      175.18      161.98      4.56 o 
  -2  -2   6        3.17        2.79      1.07 o 
  -1  -2   6       54.50       47.38      2.99 o 
   0  -2   6        4.94        4.65      1.25 o 
   1  -2   6     1876.79     1852.86     16.87 o 
   2  -2   6       97.60       99.27      4.27 o 
   3  -2   6       18.12       16.60      1.59 o 
   4  -2   6      412.63      409.79      7.58 o 
   5  -2   6       14.58       11.84      1.45 o 
   6  -2   6       54.15       51.36      4.08 o 
   7  -2   6       55.87       51.23      6.08 o 
   8  -2   6       13.87        9.60      3.27 o 
  -7  -1   6       37.43       38.06      5.98 o 
  -6  -1   6       62.78       53.87      4.09 o 
  -5  -1   6      211.64      205.57      7.26 o 
  -4  -1   6       94.37       86.29      4.43 o 
  -3  -1   6      191.79      171.23      4.66 o 
  -2  -1   6       37.09       37.50      2.13 o 
  -1  -1   6      608.89      569.39     11.65 o 
   0  -1   6      421.65      433.92      6.24 o 
   1  -1   6      308.57      321.45      6.96 o 
   2  -1   6      237.64      242.66      6.59 o 
   3  -1   6      114.75      110.61      4.88 o 
   4  -1   6      344.09      362.41      7.63 o 
   5  -1   6       47.18       48.91      3.72 o 
   6  -1   6      324.66      340.57     14.02 o 
   7  -1   6      161.81      148.43      9.70 o 
   8  -1   6        0.44       -0.61      2.17 o 
   9  -1   6        7.76        8.54      3.21 o 
  -7   0   6       25.07       24.01      3.21 o 
  -6   0   6        9.81        5.76      1.89 o 
  -5   0   6       19.45       17.51      2.41 o 
  -4   0   6       97.96       88.92      4.61 o 
  -3   0   6     1534.31     1460.48     36.03 o 
  -2   0   6       69.89       66.33      2.79 o 
  -1   0   6       37.64       35.93      1.67 o 
   0   0   6       56.19       43.59      2.09 o 
   1   0   6       17.30       10.29      1.16 o 
   2   0   6        3.66        4.37      1.25 o 
   3   0   6      258.87      252.37      8.94 o 
   4   0   6        3.55        2.93      1.31 o 
   5   0   6       21.40       18.59      2.42 o 
   6   0   6       45.83       51.50      5.43 o 
   7   0   6      115.51      114.56      8.52 o 
   8   0   6       54.07       47.06      5.89 o 
   9   0   6        0.19       -1.48      2.49 o 
  -7   1   6        0.04       -3.27      3.27 o 
  -6   1   6        0.00        0.19      2.51 o 
  -5   1   6      413.15      417.20     16.30 o 
  -4   1   6       27.23       25.14      3.87 o 
  -2   1   6      669.19      640.46      7.24 o 
  -1   1   6        0.99        1.20      0.58 o 
   0   1   6      305.05      267.92      4.34 o 
   1   1   6       63.71       73.11      2.75 o 
   2   1   6     1513.31     1476.85     15.85 o 
   3   1   6      335.71      313.18      7.66 o 
   4   1   6      115.77      131.28      7.08 o 
   5   1   6        5.23        8.39      2.79 o 
   6   1   6      718.30      708.79     12.77 o 
   7   1   6        0.66       -0.46      1.20 o 
   8   1   6       27.87       21.39      2.77 o 
   9   1   6        7.94        5.46      2.43 o 
  -7   2   6        1.89       -4.22      4.22 o 
  -6   2   6       50.29       48.15      6.61 o 
  -5   2   6      182.06      183.87     10.98 o 
  -4   2   6      150.91      159.97      9.62 o 
  -3   2   6       15.24       13.51      3.44 o 
  -2   2   6      194.75      194.00      8.58 o 
  -1   2   6      143.05      129.39      4.44 o 
   0   2   6      414.57      454.69      5.75 o 
   1   2   6        0.09       -0.05      0.51 o 
   2   2   6      318.70      277.27      6.55 o 
   3   2   6     1015.51      980.20     17.79 o 
   4   2   6        3.63        4.88      1.74 o 
   5   2   6       38.09       34.64      3.86 o 
   6   2   6      126.43      117.77      5.31 o 
   7   2   6      170.10      175.84      6.98 o 
   8   2   6        2.15        2.36      1.44 o 
   9   2   6        1.03        0.17      1.78 o 
  -7   3   6       85.40      105.24     10.14 o 
  -6   3   6       23.48       18.64      4.42 o 
  -5   3   6        0.55        0.87      2.40 o 
  -4   3   6      197.15      191.92     12.90 o 
  -3   3   6       94.65       97.98      7.18 o 
  -2   3   6     2017.24     1927.82     27.18 o 
  -1   3   6       18.40       16.33      1.85 o 
   0   3   6        0.20       -0.03      0.64 o 
   1   3   6      430.36      402.68      7.69 o 
   2   3   6       97.61       77.62      3.16 o 
   3   3   6      263.82      258.16      5.71 o 
   4   3   6      759.75      735.66     16.61 o 
   5   3   6       14.34       12.06      2.34 o 
   6   3   6      586.16      570.09     16.47 o 
   7   3   6       22.72       27.72      3.00 o 
   8   3   6      108.28      106.75      5.93 o 
   9   3   6      167.70      184.25      8.20 o 
  -6   4   6       31.19       30.57      5.78 o 
  -5   4   6        4.73        9.00      2.15 o 
  -4   4   6      605.42      630.90     55.94 o 
  -3   4   6        2.37        2.38      1.07 o 
  -2   4   6       77.92       74.93      4.04 o 
  -1   4   6       72.99       67.09      7.43 o 
   0   4   6       94.63       93.70      3.90 o 
   1   4   6      826.80      805.85     11.18 o 
   2   4   6      192.92      189.47      4.17 o 
   3   4   6       14.00       11.17      1.41 o 
   4   4   6     1220.04     1205.62     13.89 o 
   5   4   6       49.32       44.37      3.92 o 
   6   4   6       19.22       19.13      3.34 o 
   7   4   6      657.07      645.16     23.42 o 
   8   4   6      248.79      225.58      8.57 o 
   9   4   6       55.86       63.42      5.00 o 
  -6   5   6        0.18        1.93      3.19 o 
  -5   5   6       70.22       81.08      6.09 o 
  -4   5   6       25.90       27.54      3.20 o 
  -3   5   6        1.06        0.40      1.47 o 
  -2   5   6       11.83        9.97      1.67 o 
  -1   5   6      339.36      339.12      8.13 o 
   0   5   6        1.76        2.30      1.42 o 
   1   5   6       37.10       34.71      3.85 o 
   2   5   6        7.93        6.38      0.95 o 
   3   5   6      397.92      394.05     11.43 o 
   4   5   6     1943.92     2030.08     19.36 o 
   5   5   6      135.47      125.81      5.11 o 
   6   5   6      164.37      158.81      6.06 o 
   7   5   6       59.67       53.09      5.53 o 
   8   5   6        1.12        0.10      2.40 o 
   9   5   6       44.15       47.12      4.43 o 
  -5   6   6        0.04        1.65      1.97 o 
  -4   6   6        3.40        3.64      1.52 o 
  -3   6   6       19.17       15.43      2.40 o 
  -2   6   6       71.50       61.99      4.69 o 
  -1   6   6      520.02      491.77     14.82 o 
   0   6   6       12.89        9.67      2.45 o 
   1   6   6      255.90      232.45     10.07 o 
   2   6   6      443.58      423.77      8.92 o 
   3   6   6       11.98       11.63      1.63 o 
   4   6   6      159.75      156.22      5.81 o 
   5   6   6      190.25      193.24      6.78 o 
   6   6   6       37.42       32.90      2.97 o 
   7   6   6      199.71      202.81      8.03 o 
   8   6   6        1.26       -0.02      1.69 o 
   9   6   6        0.05       -1.78      2.68 o 
  -4   7   6        0.29       -2.21      2.21 o 
  -3   7   6       82.57       76.75      6.98 o 
  -2   7   6       21.58       17.93      3.50 o 
  -1   7   6       66.44       60.47      5.74 o 
   0   7   6       31.15       31.52      4.03 o 
   1   7   6       75.85       71.22      5.96 o 
   2   7   6      183.45      168.09      6.10 o 
   3   7   6        4.09        2.36      1.05 o 
   4   7   6       59.95       61.67      4.15 o 
   5   7   6      123.16      116.98      5.59 o 
   6   7   6        4.97        1.91      1.58 o 
   7   7   6        2.39        1.82      1.49 o 
   8   7   6        4.48       14.85      3.75 o 
  -3   8   6        3.09        0.93      2.33 o 
  -2   8   6       22.05       18.44      3.69 o 
  -1   8   6        0.10       -0.18      2.07 o 
   0   8   6       21.06       12.07      2.85 o 
   1   8   6        9.68        9.49      2.61 o 
   2   8   6        3.03        1.87      1.72 o 
   3   8   6       88.41       96.36      5.04 o 
   4   8   6        8.70       10.28      2.37 o 
   5   8   6      189.92      211.40      7.79 o 
   6   8   6       12.52       16.41      2.43 o 
   7   8   6        5.35        4.66      1.85 o 
  -2   9   6       10.28       11.40      3.15 o 
  -1   9   6       25.16       25.77      4.39 o 
   0   9   6        1.27       -0.64      1.89 o 
   1   9   6        9.58        9.80      1.86 o 
   2   9   6       31.68       29.79      3.35 o 
   3   9   6       10.65        7.70      1.79 o 
   4   9   6       64.03       67.47      4.54 o 
   5   9   6       63.02       85.05      5.17 o 
   6   9   6        1.42       -0.19      1.62 o 
   7   9   6        3.61        0.14      2.88 o 
  -1  10   6        4.97        3.36      2.16 o 
   0  10   6       40.07       43.77      5.83 o 
   1  10   6       72.68       91.14      5.69 o 
   2  10   6        0.94        0.67      1.70 o 
   3  10   6        0.12       -0.05      1.39 o 
   4  10   6        0.02       -0.45      1.22 o 
   5  10   6       22.31       25.99      4.47 o 
  -1  -9   7        0.43        1.85      2.32 o 
   0  -9   7       94.09      105.71      9.21 o 
   1  -9   7       34.87       41.78      6.20 o 
  -4  -8   7      126.57      164.70     11.58 o 
  -3  -8   7        0.85        1.21      2.27 o 
  -2  -8   7        1.48        2.71      2.64 o 
  -1  -8   7        3.28        3.38      2.51 o 
   0  -8   7       19.22       20.60      4.09 o 
   1  -8   7        1.44       -0.30      2.36 o 
   2  -8   7        1.43        1.51      2.24 o 
   3  -8   7       10.47       12.35      3.66 o 
  -5  -7   7        3.17       14.55      4.26 o 
  -4  -7   7       98.84      131.29      9.79 o 
  -3  -7   7        0.65       -0.15      2.62 o 
  -2  -7   7        5.46        6.54      2.82 o 
  -1  -7   7       56.85       54.06      6.03 o 
   0  -7   7       46.76       41.55      5.38 o 
   1  -7   7        5.12        7.12      2.56 o 
   2  -7   7        3.00        2.01      2.07 o 
   3  -7   7       84.84       93.88      7.98 o 
   4  -7   7        0.20       -1.19      1.90 o 
   5  -7   7        7.29       15.08      3.67 o 
  -5  -6   7        7.00        6.12      1.91 o 
  -4  -6   7        6.35        3.13      2.09 o 
  -3  -6   7       71.65       64.72      6.63 o 
  -2  -6   7        0.04       -0.68      2.17 o 
  -1  -6   7        8.36        6.76      2.42 o 
   0  -6   7       50.44       46.56      5.36 o 
   1  -6   7       88.71       75.41      6.67 o 
   2  -6   7       13.54       14.33      3.45 o 
   3  -6   7        0.57        3.79      2.64 o 
   4  -6   7        0.00        4.24      1.87 o 
   5  -6   7       32.75       34.87      6.51 o 
   6  -6   7        6.38        7.89      5.79 o 
  -6  -5   7        3.35        7.94      3.17 o 
  -5  -5   7       15.93       14.32      3.59 o 
  -4  -5   7      346.02      347.89     14.26 o 
  -3  -5   7       26.94       25.40      4.02 o 
  -2  -5   7        0.76       -2.37      2.37 o 
  -1  -5   7      137.60      148.35      9.02 o 
   0  -5   7        9.21        7.83      2.52 o 
   1  -5   7        6.12        4.46      2.40 o 
   2  -5   7       26.68       36.32      4.76 o 
   3  -5   7        8.78       11.59      3.32 o 
   4  -5   7        9.02       11.51      1.80 o 
   5  -5   7        0.00        0.93      1.24 o 
   6  -5   7       33.07       35.29      5.96 o 
  -6  -4   7      119.81      137.64     10.12 o 
  -5  -4   7       61.86       64.11      6.57 o 
  -4  -4   7        0.07        0.80      1.43 o 
  -3  -4   7      389.77      390.87     14.09 o 
  -2  -4   7        4.73        2.11      1.67 o 
  -1  -4   7       14.16        8.73      2.39 o 
   0  -4   7      124.73      115.82      7.75 o 
   1  -4   7       79.61       67.08      5.86 o 
   2  -4   7      176.33      191.66      9.89 o 
   3  -4   7       16.44       14.23      2.24 o 
   4  -4   7       69.94       67.49      3.64 o 
   5  -4   7       70.13       71.34      3.93 o 
   6  -4   7       21.51       21.97      2.82 o 
   7  -4   7       14.14       15.02      3.96 o 
  -6  -3   7       33.09       37.26      5.39 o 
  -5  -3   7        0.63       -0.33      1.23 o 
  -4  -3   7        1.80        2.72      1.34 o 
  -3  -3   7      288.27      266.23      7.79 o 
  -2  -3   7       65.49       58.67      5.33 o 
  -1  -3   7       60.85       56.31      5.24 o 
   0  -3   7       41.41       40.13      4.52 o 
   1  -3   7      126.69      111.25      7.42 o 
   2  -3   7       26.94       28.75      2.53 o 
   3  -3   7       12.78        9.06      3.01 o 
   4  -3   7       62.23       61.24      3.39 o 
   5  -3   7      222.01      224.08      6.60 o 
   6  -3   7       41.95       47.22      4.12 o 
   7  -3   7       19.31       16.87      4.03 o 
   8  -3   7        3.18        3.16      2.77 o 
  -7  -2   7        2.34        7.82      3.66 o 
  -6  -2   7       16.54       17.68      4.07 o 
  -5  -2   7      176.90      166.51      6.82 o 
  -4  -2   7       53.48       44.92      3.48 o 
  -3  -2   7     1349.89     1254.66     16.41 o 
  -2  -2   7       44.43       41.36      2.99 o 
  -1  -2   7      106.45       99.40      4.53 o 
   0  -2   7      587.21      571.95     15.43 o 
   1  -2   7       25.89       28.96      2.48 o 
   2  -2   7      167.30      170.30      6.28 o 
   3  -2   7      948.80      944.75     51.54 o 
   4  -2   7       26.17       27.38      2.26 o 
   5  -2   7      112.79      112.95      5.89 o 
   6  -2   7       87.00       83.71      5.30 o 
   7  -2   7        1.21       -0.49      2.09 o 
   8  -2   7       96.12      111.84      9.46 o 
  -7  -1   7       38.59       47.39      6.63 o 
  -6  -1   7       29.57       24.70      3.04 o 
  -5  -1   7      195.40      190.37      7.41 o 
  -4  -1   7        0.08       -0.75      1.30 o 
  -3  -1   7       28.78       27.21      2.55 o 
  -2  -1   7      710.19      690.21      9.62 o 
  -1  -1   7      213.96      194.50      7.76 o 
   0  -1   7       28.56       23.40      1.70 o 
   1  -1   7       90.31       86.11      3.99 o 
   2  -1   7        0.62        1.67      1.24 o 
   3  -1   7     1173.84     1225.08     48.34 o 
   4  -1   7      143.55      151.50     13.08 o 
   5  -1   7       91.39       90.47      6.67 o 
   6  -1   7      197.52      199.06     10.21 o 
   7  -1   7        0.86       -2.50      2.68 o 
   8  -1   7       17.86       12.40      3.36 o 
  -7   0   7       14.84       13.27      2.69 o 
  -6   0   7      106.49      111.23      6.26 o 
  -5   0   7      154.42      162.21      9.82 o 
  -4   0   7       26.39       23.03      2.69 o 
  -3   0   7       14.34       14.19      2.08 o 
  -2   0   7      324.08      321.19      6.71 o 
  -1   0   7       29.94       26.54      1.97 o 
   0   0   7      536.26      514.80      7.61 o 
   1   0   7      122.72      112.87      3.70 o 
   2   0   7       90.46       94.51      4.49 o 
   3   0   7      992.87      969.14     14.49 o 
   4   0   7      133.73      126.18      5.78 o 
   5   0   7       34.51       31.79      5.30 o 
   6   0   7      187.18      189.72     10.54 o 
   7   0   7       10.59       11.41      3.13 o 
   8   0   7       18.52       11.78      3.07 o 
   9   0   7       22.49       21.36      4.71 o 
  -6   1   7       12.67       12.08      2.53 o 
  -5   1   7        8.99        7.41      1.90 o 
  -4   1   7       18.60       18.86      2.48 o 
  -3   1   7        7.58        4.97      1.64 o 
  -2   1   7     1059.80     1045.60     22.17 o 
  -1   1   7      197.10      189.46      4.14 o 
   0   1   7      496.56      483.05      6.42 o 
   1   1   7      184.46      162.25      4.41 o 
   2   1   7       97.55       95.16      5.17 o 
   3   1   7       46.85       42.63      3.12 o 
   4   1   7      894.38      847.98     22.48 o 
   5   1   7       71.58       64.00      5.80 o 
   6   1   7       97.69      111.14      8.03 o 
   7   1   7        2.58        3.05      2.20 o 
   8   1   7        6.98        8.01      2.95 o 
   9   1   7      177.61      210.29     13.03 o 
  -6   2   7       18.98       17.54      4.33 o 
  -5   2   7       11.39       12.33      3.51 o 
  -4   2   7       13.55       17.07      3.62 o 
  -3   2   7      241.68      238.66      7.79 o 
  -2   2   7      954.49      967.71     16.82 o 
  -1   2   7        7.85        6.68      1.05 o 
   0   2   7      607.76      603.74      7.20 o 
   1   2   7      191.35      180.55      4.68 o 
   2   2   7      167.27      162.52      4.46 o 
   3   2   7       33.09       29.33      3.49 o 
   4   2   7      494.04      519.20     14.78 o 
   5   2   7       44.49       29.74      3.78 o 
   6   2   7       28.33       24.17      3.95 o 
   7   2   7       12.92        9.81      2.88 o 
   8   2   7        2.65        0.47      1.88 o 
   9   2   7        0.36       -0.59      2.68 o 
  -6   3   7      141.46      163.14     12.22 o 
  -5   3   7        1.89        2.64      2.52 o 
  -4   3   7        1.37        0.27      2.08 o 
  -3   3   7      129.49      126.79      6.99 o 
  -2   3   7        0.51        1.44      1.05 o 
  -1   3   7       98.42      103.78      5.82 o 
   0   3   7      485.00      489.74      8.93 o 
   1   3   7      152.77      156.96      5.25 o 
   2   3   7        5.00        5.91      1.15 o 
   3   3   7        0.08        1.16      1.38 o 
   4   3   7      507.06      505.62     14.64 o 
   5   3   7      271.45      258.29     11.17 o 
   6   3   7       45.30       37.73      4.66 o 
   7   3   7       18.51       17.54      2.65 o 
   8   3   7        9.29        7.75      2.09 o 
   9   3   7      202.35      209.36     12.77 o 
  -5   4   7       16.07       20.72      5.14 o 
  -4   4   7       27.96       24.04      2.87 o 
  -3   4   7        3.94        2.61      1.16 o 
  -2   4   7       34.88       28.35      2.88 o 
  -1   4   7       71.44       67.60      3.86 o 
   0   4   7       36.17       31.58      2.68 o 
   1   4   7        0.75        1.84      0.99 o 
   2   4   7        1.70        2.03      0.83 o 
   3   4   7      139.93      132.44      7.47 o 
   4   4   7        9.72       10.39      2.56 o 
   5   4   7      243.84      247.29     10.98 o 
   6   4   7        4.24        4.88      2.04 o 
   7   4   7      152.55      149.89      7.09 o 
   8   4   7        1.66        0.76      1.24 o 
   9   4   7        0.95        2.01      1.75 o 
  -5   5   7       48.08       69.90      8.26 o 
  -4   5   7        0.05        0.17      2.47 o 
  -3   5   7       19.29       19.26      3.68 o 
  -2   5   7        5.94        5.01      1.94 o 
  -1   5   7      232.02      225.58     10.10 o 
   0   5   7      189.83      181.39      9.11 o 
   1   5   7      484.85      475.54     16.71 o 
   2   5   7      166.32      157.09      5.42 o 
   3   5   7      118.35      117.57      7.32 o 
   4   5   7       24.46       24.82      3.78 o 
   5   5   7       25.07       22.43      3.67 o 
   6   5   7        9.25        5.50      2.35 o 
   7   5   7       27.58       28.05      4.35 o 
   8   5   7       53.83       47.02      4.21 o 
  -4   6   7        0.00        0.42      3.21 o 
  -3   6   7        0.10       -0.44      1.46 o 
  -2   6   7       14.28       13.53      2.90 o 
  -1   6   7       10.97        8.39      2.53 o 
   0   6   7        5.63        1.93      1.53 o 
   1   6   7      226.62      233.07      7.07 o 
   2   6   7        7.33        8.03      2.24 o 
   3   6   7       39.79       35.59      4.35 o 
   4   6   7        0.46        0.03      1.38 o 
   5   6   7        1.89        3.69      2.24 o 
   6   6   7      211.37      228.00     11.64 o 
   7   6   7        1.75        1.09      1.88 o 
   8   6   7        3.60        5.29      2.90 o 
  -4   7   7        1.91        1.23      1.88 o 
  -3   7   7       61.52       65.12      6.60 o 
  -2   7   7       18.84       19.16      3.56 o 
  -1   7   7        0.68        0.43      1.57 o 
   0   7   7       16.82       14.54      3.10 o 
   1   7   7       44.07       38.13      4.56 o 
   2   7   7        0.14       -0.47      1.13 o 
   3   7   7      124.40      135.34      8.75 o 
   4   7   7       94.65       88.94      7.17 o 
   5   7   7      163.30      190.52     10.72 o 
   6   7   7        3.03        3.71      2.35 o 
   7   7   7       30.35       29.48      4.91 o 
   8   7   7        0.08        2.13      2.09 o 
  -3   8   7        2.37       -0.50      2.37 o 
  -2   8   7       11.11        9.67      3.06 o 
  -1   8   7        0.25       -0.32      1.74 o 
   0   8   7       69.28       71.71      6.80 o 
   1   8   7      186.52      198.27     10.76 o 
   2   8   7       28.88       31.96      3.90 o 
   3   8   7        0.01       -0.69      1.19 o 
   4   8   7       28.98       35.47      3.31 o 
   5   8   7       19.91       21.67      4.09 o 
   6   8   7       63.42       81.13      7.57 o 
   7   8   7       18.57       18.80      3.99 o 
  -1   9   7        1.59        0.82      1.67 o 
   0   9   7        3.80        3.53      2.40 o 
   1   9   7        1.53        2.21      1.58 o 
   2   9   7       84.79       91.69      5.87 o 
   3   9   7       49.66       58.56      4.33 o 
   4   9   7        9.75        9.32      2.21 o 
   5   9   7        7.23       15.59      3.32 o 
   6   9   7        2.09        5.37      2.86 o 
   1  10   7        0.44        1.46      2.53 o 
   2  10   7        1.48        3.11      2.09 o 
   3  10   7        7.76        4.22      1.73 o 
   4  10   7       26.86       31.85      7.58 o 
  -2  -8   8       30.14       38.10      6.00 o 
  -1  -8   8        0.01       -1.44      2.56 o 
   0  -8   8        4.35        1.82      2.62 o 
   1  -8   8       10.72       10.15      3.28 o 
   2  -8   8        0.00       -0.35      2.31 o 
  -3  -7   8       11.25       16.51      4.21 o 
  -2  -7   8       11.57        5.92      2.68 o 
  -1  -7   8       68.43       84.09      7.85 o 
   0  -7   8       33.58       25.13      4.45 o 
   1  -7   8        1.61       -1.35      2.21 o 
   2  -7   8       55.62       65.15      7.09 o 
   3  -7   8        1.91       -2.03      2.91 o 
   4  -7   8        6.85       13.90      4.52 o 
  -4  -6   8        0.42        0.90      2.76 o 
  -3  -6   8       55.97       58.80      6.60 o 
  -2  -6   8       55.81       52.58      6.16 o 
  -1  -6   8        4.14        2.65      2.43 o 
   0  -6   8       18.49       18.92      3.99 o 
   1  -6   8       34.96       39.57      5.32 o 
   2  -6   8       78.29       96.41      8.07 o 
   3  -6   8       11.90       11.95      3.82 o 
   4  -6   8       11.50       14.80      4.30 o 
   5  -6   8       31.00       34.40      5.26 o 
  -5  -5   8       35.32       51.44      6.42 o 
  -4  -5   8        1.28        0.41      2.11 o 
  -3  -5   8      344.73      340.53     14.74 o 
  -2  -5   8       16.24       18.12      3.57 o 
  -1  -5   8       36.89       41.58      5.26 o 
   0  -5   8        7.20        6.45      2.87 o 
   1  -5   8        2.26        1.13      1.90 o 
   2  -5   8      246.74      280.17     13.15 o 
   3  -5   8       18.62       11.19      3.57 o 
   4  -5   8       10.85        9.40      3.56 o 
   5  -5   8       84.39      101.04      4.99 o 
   6  -5   8        0.36        0.05      1.87 o 
  -5  -4   8      132.81      138.87     10.13 o 
  -4  -4   8       24.34       23.87      4.29 o 
  -3  -4   8       13.28       11.90      2.92 o 
  -2  -4   8        0.18       -0.33      2.09 o 
  -1  -4   8        5.06        6.54      2.52 o 
   0  -4   8      337.80      343.28     13.50 o 
   1  -4   8      135.01      128.22      8.68 o 
   2  -4   8       13.66       13.64      3.39 o 
   3  -4   8      345.85      332.58     14.89 o 
   4  -4   8        6.22        6.09      1.91 o 
   5  -4   8       27.59       25.84      2.68 o 
   6  -4   8       70.51       73.82      7.42 o 
   7  -4   8        8.62       11.88      3.93 o 
  -6  -3   8       18.08       26.61      5.16 o 
  -5  -3   8        0.30       -1.51      1.51 o 
  -4  -3   8        0.04       -0.64      1.87 o 
  -3  -3   8        5.43        4.37      1.37 o 
  -2  -3   8      184.79      163.16      9.30 o 
  -1  -3   8      236.55      215.32     10.53 o 
   0  -3   8       18.40       15.66      3.57 o 
   1  -3   8        8.68       10.14      3.03 o 
   2  -3   8      155.90      144.01      9.41 o 
   3  -3   8      605.06      621.44     12.99 o 
   4  -3   8        7.83        6.28      5.58 o 
   5  -3   8       66.30       63.44      4.80 o 
   6  -3   8       14.23       14.04      6.13 o 
   7  -3   8       12.58       14.39      3.85 o 
  -6  -2   8       28.11       29.85      5.15 o 
  -5  -2   8      126.19      110.77      7.55 o 
  -4  -2   8       34.23       36.62      3.36 o 
  -3  -2   8       61.75       60.16      4.05 o 
  -2  -2   8      378.26      361.33      9.25 o 
  -1  -2   8       38.38       37.01      4.63 o 
   0  -2   8      396.72      380.67     13.92 o 
   1  -2   8      192.57      153.42      9.25 o 
   2  -2   8        6.26        6.67      1.85 o 
   3  -2   8      571.97      583.60     21.98 o 
   4  -2   8       24.50       17.85      2.66 o 
   5  -2   8        1.33        0.78      2.59 o 
   6  -2   8      249.95      262.98     13.32 o 
   7  -2   8       11.41       11.95      3.40 o 
   8  -2   8       17.71       18.86      4.59 o 
  -6  -1   8        7.00       12.39      2.51 o 
  -5  -1   8       49.48       45.45      3.94 o 
  -4  -1   8       43.86       43.74      3.65 o 
  -3  -1   8        2.90        3.15      1.19 o 
  -2  -1   8        4.75        3.00      1.16 o 
  -1  -1   8       19.79       18.78      2.32 o 
   0  -1   8       20.11       19.35      3.72 o 
   1  -1   8      402.69      402.80     10.56 o 
   2  -1   8      175.10      184.27      9.90 o 
   3  -1   8        8.41        4.28      1.51 o 
   4  -1   8      201.17      207.64     13.37 o 
   5  -1   8       24.52       21.82      2.86 o 
   6  -1   8        0.37       -0.91      1.55 o 
   7  -1   8        9.49        0.78      2.73 o 
   8  -1   8       10.42        4.74      2.54 o 
  -6   0   8      130.60      138.91      7.26 o 
  -5   0   8       17.89       17.65      2.65 o 
  -4   0   8       13.67       10.55      2.10 o 
  -3   0   8       38.92       34.77      3.22 o 
  -2   0   8        1.80        0.79      1.00 o 
  -1   0   8       34.01       34.44      2.45 o 
   0   0   8      535.65      495.10     15.85 o 
   1   0   8        7.51        6.14      1.49 o 
   2   0   8     1139.62     1158.82     42.94 o 
   3   0   8       37.96       33.64      3.39 o 
   4   0   8      184.81      190.45      8.02 o 
   5   0   8      119.82      106.87      5.76 o 
   6   0   8       36.89       34.71      4.93 o 
   7   0   8        4.94        4.48      2.42 o 
  -6   1   8       28.55       27.57      3.55 o 
  -5   1   8        1.76        2.88      1.74 o 
  -4   1   8        5.11        5.47      1.66 o 
  -3   1   8       53.51       46.19      3.84 o 
  -2   1   8      118.13      122.91      5.46 o 
  -1   1   8       24.54       16.71      1.79 o 
   0   1   8      853.19      833.75      9.06 o 
   1   1   8       16.56       13.71      2.37 o 
   2   1   8       29.04       26.63      2.74 o 
   3   1   8      161.69      156.66      6.30 o 
   4   1   8       16.86       11.36      2.07 o 
   5   1   8      132.56      148.70      8.92 o 
   6   1   8        7.75        5.01      2.64 o 
   7   1   8       21.45       31.93      5.12 o 
   8   1   8       15.83       14.03      3.69 o 
  -5   2   8       49.52       52.71      4.65 o 
  -4   2   8      215.02      209.10     10.23 o 
  -3   2   8       85.08       81.23      5.06 o 
  -2   2   8        9.95       10.18      1.99 o 
  -1   2   8       78.72       79.61      3.40 o 
   0   2   8      162.13      151.26      5.22 o 
   1   2   8        2.17        0.35      0.94 o 
   2   2   8      293.68      279.10      8.88 o 
   3   2   8       71.38       64.11      5.34 o 
   4   2   8      102.31       95.77      6.98 o 
   5   2   8       23.09       17.13      3.31 o 
   6   2   8        8.61        6.79      2.64 o 
   7   2   8       12.53       11.51      3.13 o 
   8   2   8      132.58      124.41      9.87 o 
  -5   3   8      165.29      195.07     12.60 o 
  -4   3   8        1.25        1.46      2.43 o 
  -3   3   8       42.90       48.33      5.78 o 
  -2   3   8        5.03        6.23      1.29 o 
  -1   3   8       25.46       23.22      2.08 o 
   0   3   8      315.72      309.42      8.13 o 
   1   3   8       59.59       56.08      3.48 o 
   2   3   8       16.73       14.99      1.91 o 
   3   3   8     1068.10     1133.89     22.44 o 
   4   3   8      180.11      162.50      8.82 o 
   5   3   8       20.93       17.98      3.43 o 
   6   3   8       64.34       49.63      5.44 o 
   7   3   8       62.40       64.27      6.60 o 
   8   3   8       29.83       33.83      5.40 o 
  -5   4   8       15.04       12.44      3.81 o 
  -4   4   8       21.62       15.18      3.57 o 
  -3   4   8        5.33        8.87      2.00 o 
  -2   4   8       40.91       40.81      3.36 o 
  -1   4   8       61.65       61.56      3.98 o 
   0   4   8      119.72      123.27      6.83 o 
   1   4   8      380.34      365.85      8.95 o 
   2   4   8       79.83       78.20      4.00 o 
   3   4   8        4.08        8.34      2.36 o 
   4   4   8        7.82        5.79      2.27 o 
   5   4   8      162.05      168.80      9.60 o 
   6   4   8      108.14      110.95      8.17 o 
   7   4   8       16.13       15.33      3.50 o 
   8   4   8        0.91        0.52      2.06 o 
  -4   5   8       14.90       16.96      4.75 o 
  -3   5   8      149.74      152.38      9.61 o 
  -2   5   8       47.07       49.13      5.34 o 
  -1   5   8      140.98      163.19      9.42 o 
   0   5   8       67.37       67.42      4.16 o 
   1   5   8      190.85      194.42      6.66 o 
   2   5   8        1.17        0.71      0.99 o 
   3   5   8      457.28      488.74     15.67 o 
   4   5   8       14.96       14.74      3.30 o 
   5   5   8       54.29       50.65      5.63 o 
   6   5   8       66.26       67.48      6.73 o 
   7   5   8        2.15       -1.05      2.37 o 
   8   5   8       61.27       57.99      4.72 o 
  -4   6   8       13.37        9.25      2.70 o 
  -3   6   8        7.28        4.42      2.44 o 
  -2   6   8       18.27       19.68      3.79 o 
  -1   6   8       27.33       36.00      4.87 o 
   0   6   8       58.11       64.94      4.24 o 
   1   6   8      134.91      131.43      5.72 o 
   2   6   8        1.59        1.37      1.95 o 
   3   6   8       36.04       36.20      4.68 o 
   4   6   8      152.54      153.57      9.49 o 
   5   6   8       56.96       57.98      6.19 o 
   6   6   8      119.90      119.39      8.87 o 
   7   6   8       28.49       25.28      4.49 o 
   8   6   8       10.26        9.09      2.98 o 
  -3   7   8        5.66        3.87      2.38 o 
  -2   7   8        2.48        1.09      1.63 o 
  -1   7   8        0.11       -1.26      1.70 o 
   0   7   8       24.57       18.16      3.75 o 
   1   7   8       62.97       65.57      6.26 o 
   2   7   8       66.37       61.24      6.22 o 
   3   7   8       79.07       82.71      7.13 o 
   4   7   8        0.00        0.88      1.70 o 
   5   7   8       62.42       68.43      6.81 o 
   6   7   8       93.94      105.57      8.63 o 
   7   7   8       50.82       55.96      6.80 o 
  -2   8   8       54.00       57.87      6.79 o 
  -1   8   8       13.47       12.21      3.40 o 
   0   8   8       51.83       58.11      6.27 o 
   1   8   8        3.48        4.27      2.23 o 
   2   8   8        2.67        1.06      1.62 o 
   3   8   8        0.00       -1.54      1.88 o 
   4   8   8       92.28       93.47      7.96 o 
   5   8   8        4.07        3.15      2.78 o 
   6   8   8        0.08        0.36      1.97 o 
   0   9   8        2.97        6.09      3.03 o 
   1   9   8       28.37       33.54      5.26 o 
   2   9   8        1.76        0.73      1.89 o 
   3   9   8       39.56       54.78      6.40 o 
   4   9   8       35.67       40.24      5.57 o 
   5   9   8       14.71       20.51      4.31 o 
  -2  -7   9        8.71       12.25      3.50 o 
  -1  -7   9        0.29       -1.65      3.21 o 
   0  -7   9       31.65       33.42      5.42 o 
   1  -7   9        0.09        2.20      2.72 o 
   2  -7   9       34.67       37.68      5.96 o 
  -3  -6   9       41.53       46.90      5.98 o 
  -2  -6   9        3.24       -1.33      2.78 o 
  -1  -6   9       30.13       35.28      5.58 o 
   0  -6   9        0.25        1.94      2.40 o 
   1  -6   9        0.12        0.92      3.20 o 
   2  -6   9        7.66        2.84      2.85 o 
   3  -6   9       27.25       17.84      4.78 o 
   4  -6   9        0.01       -1.40      3.47 o 
  -4  -5   9       44.42       57.22      6.80 o 
  -3  -5   9        3.27       -1.14      2.85 o 
  -2  -5   9        4.57        4.60      2.31 o 
  -1  -5   9       21.56       19.04      4.24 o 
   0  -5   9        1.70        3.43      2.65 o 
   1  -5   9       44.78       47.67      6.22 o 
   2  -5   9        5.61        6.16      3.32 o 
   3  -5   9      112.53      115.61      9.87 o 
   4  -5   9       37.47       47.66      7.08 o 
   5  -5   9        0.01       -0.50      3.63 o 
  -4  -4   9       19.12       19.66      4.34 o 
  -3  -4   9      181.68      159.23     10.31 o 
  -2  -4   9       32.67       26.32      4.36 o 
  -1  -4   9        2.23        2.73      2.68 o 
   0  -4   9        7.56        7.67      2.88 o 
   1  -4   9        8.52        3.98      2.61 o 
   2  -4   9       79.73       77.86      7.59 o 
   3  -4   9        2.40        3.78      3.16 o 
   4  -4   9        6.22        5.58      3.35 o 
   5  -4   9        7.59        3.96      2.35 o 
   6  -4   9        7.63        6.68      2.17 o 
  -5  -3   9       16.16        8.59      2.05 o 
  -4  -3   9        2.02        2.52      2.66 o 
  -3  -3   9       37.62       35.81      3.51 o 
  -2  -3   9       76.87      103.93      7.94 o 
  -1  -3   9      109.92      117.34      8.51 o 
   0  -3   9       63.91       65.11      6.59 o 
   1  -3   9        4.26        5.23      2.78 o 
   2  -3   9       12.24        8.38      3.12 o 
   3  -3   9       40.54       45.14      6.46 o 
   4  -3   9        0.45       -3.78      3.78 o 
   5  -3   9        1.30        0.77      1.65 o 
   6  -3   9       19.70       21.65      3.24 o 
  -5  -2   9        2.19       -2.38      2.38 o 
  -4  -2   9        0.71       -0.96      1.67 o 
  -3  -2   9       46.82       42.17      3.75 o 
  -2  -2   9        1.55        1.30      1.15 o 
  -1  -2   9        7.70        8.10      3.12 o 
   0  -2   9        8.84       10.77      3.24 o 
   1  -2   9        0.88        4.42      3.16 o 
   2  -2   9      222.40      229.74     12.69 o 
   3  -2   9        1.34        1.79      1.48 o 
   4  -2   9      146.27      151.05     11.80 o 
   5  -2   9       45.54       40.85      4.62 o 
   6  -2   9        3.03        2.88      3.30 o 
   7  -2   9        5.28        5.86      1.84 o 
  -5  -1   9        0.34       -0.64      2.41 o 
  -4  -1   9       69.77       70.09      4.87 o 
  -3  -1   9        4.22        2.89      2.51 o 
  -2  -1   9       23.67       20.33      2.20 o 
  -1  -1   9        9.33        7.96      1.46 o 
   0  -1   9        8.10        7.38      3.15 o 
   1  -1   9       21.76       21.60      4.65 o 
   2  -1   9        0.20        2.61      2.83 o 
   3  -1   9      107.01      107.10      9.93 o 
   4  -1   9      420.67      443.97     37.54 o 
   5  -1   9       28.05       33.57      5.04 o 
   6  -1   9       16.11       15.98      2.81 o 
   7  -1   9        1.62       -3.62      3.64 o 
  -5   0   9       10.53        8.09      3.57 o 
  -4   0   9        1.56        0.75      1.25 o 
  -3   0   9       12.66       12.81      2.20 o 
  -2   0   9      194.34      191.59      7.21 o 
  -1   0   9       92.16       92.27      4.11 o 
   0   0   9      601.06      596.86      9.81 o 
   1   0   9        1.47        0.61      2.43 o 
   2   0   9      464.01      480.34     11.23 o 
   3   0   9       39.67       34.96      6.01 o 
   4   0   9        3.53        4.10      1.98 o 
   5   0   9       89.94      103.89     20.72 o 
   6   0   9        0.55        1.15      2.27 o 
   7   0   9        0.81       -1.68      2.31 o 
   8   0   9       67.11       63.55      7.35 o 
  -5   1   9       64.32       63.86      5.12 o 
  -4   1   9        0.01       -0.43      2.20 o 
  -3   1   9       14.57       14.46      2.38 o 
  -2   1   9       44.44       41.39      3.47 o 
  -1   1   9       70.75       62.63      3.37 o 
   0   1   9      135.87      125.63      5.96 o 
   1   1   9        6.43        4.87      1.20 o 
   2   1   9       25.56       27.31      2.80 o 
   3   1   9      208.01      221.91      7.82 o 
   4   1   9       26.69       22.46      2.97 o 
   5   1   9        8.48       11.29      3.30 o 
   6   1   9       19.39       29.41      4.76 o 
   7   1   9        0.41        3.50      2.90 o 
   8   1   9       77.94       80.55      8.29 o 
  -5   2   9        4.28        6.73      2.48 o 
  -4   2   9       60.04       66.49      5.04 o 
  -3   2   9       96.45       94.80      5.68 o 
  -2   2   9       14.68       14.21      2.39 o 
  -1   2   9        0.89       -1.44      1.90 o 
   0   2   9       39.85       38.84      2.60 o 
   1   2   9        3.65        2.49      1.54 o 
   2   2   9       35.81       34.00      3.41 o 
   3   2   9       41.11       43.23      4.77 o 
   4   2   9       55.36       54.69      5.49 o 
   5   2   9      440.27      445.41     15.75 o 
   6   2   9      110.98      122.01      8.91 o 
   7   2   9       33.29       34.34      5.41 o 
   8   2   9       34.90       40.47      6.05 o 
  -4   3   9        3.36        4.06      2.15 o 
  -3   3   9        0.42        0.72      3.02 o 
  -2   3   9        3.75        0.91      1.54 o 
  -1   3   9      209.30      230.75      7.78 o 
   0   3   9       77.74       80.68      5.32 o 
   1   3   9      367.44      375.17      9.30 o 
   2   3   9       10.74       12.66      2.01 o 
   3   3   9      141.89      156.99      9.02 o 
   4   3   9       17.32       14.84      3.23 o 
   5   3   9       11.35       12.78      3.21 o 
   6   3   9       44.29       53.79      5.91 o 
   7   3   9        0.30        1.56      2.26 o 
   8   3   9       12.44       17.46      4.25 o 
  -4   4   9        2.48        1.64      2.90 o 
  -3   4   9        0.41       -0.44      2.18 o 
  -2   4   9        4.14        1.68      1.18 o 
  -1   4   9       11.93       12.84      2.14 o 
   0   4   9       22.75       23.30      2.63 o 
   1   4   9       37.65       38.91      3.18 o 
   2   4   9       28.74       33.84      2.93 o 
   3   4   9       40.97       56.94      5.73 o 
   4   4   9        0.07       -1.47      2.09 o 
   5   4   9        0.52        1.34      1.96 o 
   6   4   9       45.16       41.86      5.51 o 
   7   4   9        1.19        0.31      1.91 o 
   8   4   9        5.88        4.93      2.93 o 
  -2   5   9       13.47        9.62      3.99 o 
  -1   5   9        2.76        2.73      1.16 o 
   0   5   9        2.16        2.12      1.21 o 
   1   5   9       19.09       26.59      2.78 o 
   2   5   9       13.04       13.03      2.96 o 
   3   5   9       14.49       17.25      3.30 o 
   4   5   9        1.21        0.77      1.62 o 
   5   5   9       83.17       77.30      7.05 o 
   6   5   9      186.00      205.55     11.92 o 
   7   5   9       67.52       66.56      7.07 o 
  -3   6   9       11.36        8.89      2.81 o 
  -2   6   9       21.50       29.41      4.76 o 
  -1   6   9       24.00       24.70      2.98 o 
   0   6   9       64.59       70.66      4.69 o 
   1   6   9        0.37       -0.95      1.31 o 
   2   6   9       28.26       24.24      4.11 o 
   3   6   9       13.59       15.31      3.35 o 
   4   6   9       12.98       16.22      3.66 o 
   5   6   9       18.49       22.54      4.15 o 
   6   6   9        0.19       -1.12      2.08 o 
   7   6   9        3.98        2.79      2.05 o 
  -2   7   9        0.70        3.54      2.61 o 
  -1   7   9        0.80        3.10      1.82 o 
   0   7   9       11.84       10.99      2.15 o 
   1   7   9       40.86       53.83      6.01 o 
   2   7   9      175.78      192.05     11.40 o 
   3   7   9       57.43       59.29      6.26 o 
   4   7   9       13.50       21.34      4.14 o 
   5   7   9        0.93       -0.57      1.98 o 
   6   7   9       22.87       27.02      4.79 o 
   0   8   9       42.97       38.57      5.47 o 
   1   8   9        1.00        2.86      2.37 o 
   2   8   9        0.44        0.58      1.86 o 
   3   8   9        0.74        1.07      1.87 o 
   4   8   9        0.51       -0.52      2.00 o 
   5   8   9       86.62      122.76      9.76 o 
   3   9   9       56.28       62.24      7.22 o 
  -1  -6  10        7.67        6.38      3.35 o 
   0  -6  10       27.69       37.79      5.89 o 
   1  -6  10       63.80       70.87      7.94 o 
   2  -6  10       29.90       29.72      5.63 o 
  -2  -5  10       53.92       54.11      6.70 o 
  -1  -5  10      187.90      196.59     12.13 o 
   0  -5  10        1.44        3.68      2.94 o 
   1  -5  10       11.99       16.08      4.20 o 
   2  -5  10       57.92       61.84      7.61 o 
   3  -5  10       44.30       44.10      6.94 o 
   4  -5  10       17.57       26.24      6.08 o 
  -3  -4  10        5.54        7.76      2.13 o 
  -2  -4  10       44.66       49.50      6.21 o 
  -1  -4  10        4.36        7.23      3.06 o 
   0  -4  10       67.77       79.34      7.89 o 
   1  -4  10       58.45       64.67      7.28 o 
   2  -4  10       39.69       38.72      6.15 o 
   3  -4  10       41.87       40.68      7.07 o 
   4  -4  10       17.18       18.30      5.81 o 
   5  -4  10       30.14       23.02      5.45 o 
  -3  -3  10        5.31        6.66      2.92 o 
  -2  -3  10        5.28        3.12      2.89 o 
  -1  -3  10      106.25       98.70      8.61 o 
   0  -3  10       45.90       41.59      5.87 o 
   1  -3  10       13.62       18.31      4.58 o 
   2  -3  10      122.98      131.77     10.47 o 
   3  -3  10        2.07        2.33      3.83 o 
   4  -3  10       88.03       92.55      9.68 o 
   5  -3  10        0.37       -2.21      2.21 o 
   6  -3  10       41.37       51.23      4.95 o 
  -4  -2  10        5.43        5.62      1.89 o 
  -3  -2  10       14.50       11.18      2.17 o 
  -2  -2  10        0.06        0.35      1.44 o 
  -1  -2  10       34.90       32.92      5.39 o 
   0  -2  10      221.24      214.53     12.57 o 
   1  -2  10        8.48       14.08      4.45 o 
   2  -2  10        1.61        1.82      3.19 o 
   3  -2  10        2.49       -1.01      3.26 o 
   4  -2  10        0.89        1.52      2.38 o 
   5  -2  10       91.97      107.52      6.57 o 
   6  -2  10       41.72       32.26      7.14 o 
  -4  -1  10        1.34        1.47      1.65 o 
  -3  -1  10        0.02        2.32      1.56 o 
  -2  -1  10       10.86        9.93      2.12 o 
  -1  -1  10       24.44       27.32      2.57 o 
   0  -1  10        0.64        1.95      2.85 o 
   1  -1  10        0.85        2.55      3.08 o 
   2  -1  10      138.04      141.45     10.79 o 
   3  -1  10       34.70       31.60      5.04 o 
   4  -1  10        9.77       12.33      2.76 o 
   5  -1  10       43.79       43.74     10.31 o 
   6  -1  10        0.13        0.65      1.95 o 
   7  -1  10        3.17       -4.03      4.46 o 
  -4   0  10       72.66       77.99      5.54 o 
  -3   0  10       84.61       90.14      5.84 o 
  -2   0  10       25.84       31.95      3.35 o 
  -1   0  10       27.88       27.05      2.52 o 
   0   0  10       48.39       51.35      4.20 o 
   1   0  10       15.98       10.18      3.39 o 
   2   0  10        5.71        0.76      2.97 o 
   3   0  10       22.46       22.81      3.82 o 
   4   0  10      158.52      166.38      7.55 o 
   5   0  10       71.57       83.38      5.74 o 
   6   0  10       37.45       42.06      6.08 o 
   7   0  10       22.96       23.91      5.02 o 
  -4   1  10       14.07       14.42      2.59 o 
  -3   1  10        1.27        2.20      3.07 o 
  -2   1  10       42.94       47.06      3.98 o 
  -1   1  10        4.26        4.38      2.03 o 
   0   1  10       18.46       27.67      3.76 o 
   1   1  10        0.01       -0.20      1.22 o 
   2   1  10       92.63      102.27      6.80 o 
   3   1  10       19.36       19.40      4.92 o 
   4   1  10       43.02       37.75      3.76 o 
   5   1  10        0.18        1.87      2.27 o 
   6   1  10       14.76       23.80      4.62 o 
   7   1  10       13.09       18.21      4.40 o 
  -4   2  10       43.21       49.14      4.68 o 
  -3   2  10        0.36        1.39      2.26 o 
  -2   2  10        6.21        4.46      2.45 o 
  -1   2  10      104.93      108.32      8.20 o 
   0   2  10        5.14        3.24      1.69 o 
   1   2  10      248.18      245.49      8.34 o 
   2   2  10       59.89       66.77      4.62 o 
   3   2  10       90.46      102.05      7.56 o 
   4   2  10       61.17       60.39      6.07 o 
   5   2  10       35.25       28.93      4.60 o 
   6   2  10        6.31        5.91      2.61 o 
   7   2  10       26.69       24.57      4.93 o 
  -3   3  10       73.71       80.18      7.80 o 
  -2   3  10        0.26       -2.77      2.77 o 
  -1   3  10       19.80       14.29      3.45 o 
   0   3  10       27.46       30.51      3.08 o 
   1   3  10       41.96       39.67      3.45 o 
   2   3  10      132.06      155.51      8.05 o 
   3   3  10       34.82       36.42      4.90 o 
   4   3  10       41.86       32.55      4.52 o 
   5   3  10      113.93      110.80      8.60 o 
   6   3  10        6.44        9.26      2.92 o 
   7   3  10        1.23       -0.10      2.32 o 
  -3   4  10        0.34        4.89      2.82 o 
  -2   4  10        0.39       -0.83      2.50 o 
  -1   4  10      287.96      342.98     10.37 o 
   0   4  10       34.00       33.26      3.18 o 
   1   4  10        0.05       -0.41      1.70 o 
   2   4  10       83.20       79.79      4.70 o 
   3   4  10        2.22        2.26      2.40 o 
   4   4  10       69.83       68.50      6.76 o 
   5   4  10       71.43       66.14      6.75 o 
   6   4  10       15.14        7.50      2.85 o 
   7   4  10       17.17       14.65      4.02 o 
  -2   5  10       10.77       12.95      3.92 o 
  -1   5  10        3.29        3.87      1.78 o 
   0   5  10       41.02       40.20      3.76 o 
   1   5  10        0.06       -1.67      1.67 o 
   2   5  10      302.41      315.79     13.96 o 
   3   5  10       18.08       24.03      4.27 o 
   4   5  10      108.61      114.14      8.91 o 
   5   5  10       20.85       24.61      4.49 o 
   6   5  10        0.02       -2.15      2.50 o 
   7   5  10       11.44       11.86      3.64 o 
  -1   6  10        5.83        6.60      3.72 o 
   0   6  10       13.03       13.98      2.43 o 
   1   6  10       14.14       10.80      2.89 o 
   2   6  10        3.92        5.65      2.54 o 
   3   6  10        7.67        2.52      2.07 o 
   4   6  10        1.96        4.14      2.62 o 
   5   6  10      101.09      122.62      9.48 o 
   6   6  10        0.78       -0.65      2.19 o 
   0   7  10       98.38      119.37      9.47 o 
   1   7  10        4.48        1.25      2.19 o 
   2   7  10        0.07        0.19      2.05 o 
   3   7  10       20.52       19.91      3.98 o 
   4   7  10       58.69       79.68      7.79 o 
   5   7  10       12.42       13.20      4.19 o 
  -1  -4  11        1.31        1.13      2.79 o 
   0  -4  11        0.00       -0.99      3.57 o 
   1  -4  11        1.40        5.06      3.42 o 
   2  -4  11        0.26        1.63      3.42 o 
   3  -4  11        0.91        2.10      3.62 o 
  -2  -3  11       23.88       29.13      7.03 o 
  -1  -3  11        6.04        8.30      3.72 o 
   0  -3  11        0.22        1.95      3.14 o 
   1  -3  11       11.51       11.36      4.06 o 
   2  -3  11       15.28       17.25      5.23 o 
   3  -3  11       10.27       11.69      4.68 o 
   4  -3  11       43.40       41.80      7.06 o 
  -2  -2  11        0.47        0.53      2.42 o 
  -1  -2  11       50.27       68.56      5.19 o 
   0  -2  11       32.22       35.88      5.91 o 
   1  -2  11        0.40        3.78      3.09 o 
   2  -2  11       11.74       11.32      4.11 o 
   3  -2  11        2.29       -1.02      3.44 o 
   4  -2  11        7.88        5.72      3.26 o 
   5  -2  11       38.65       39.95      7.18 o 
  -3  -1  11        0.23       -0.85      6.09 o 
  -2  -1  11      100.55      110.60      6.31 o 
  -1  -1  11        1.63        1.19      3.79 o 
   0  -1  11       21.96       26.04      5.30 o 
   1  -1  11       81.67       83.75      9.19 o 
   2  -1  11        0.20       -2.58      3.73 o 
   3  -1  11        4.01       -4.20      4.20 o 
   4  -1  11        8.52        8.82      3.87 o 
   5  -1  11        7.48        8.73      2.58 o 
  -3   0  11        0.03       -1.58      1.58 o 
  -2   0  11        1.03        0.60      1.64 o 
  -1   0  11       56.19       58.00      6.40 o 
   0   0  11        0.05       -3.39      3.92 o 
   1   0  11       42.31       37.11      6.04 o 
   2   0  11       18.12       18.52      4.75 o 
   3   0  11       10.15        9.14      3.50 o 
   4   0  11       90.51      104.02      7.58 o 
   5   0  11       36.11       34.89      4.28 o 
   6   0  11        0.97        5.63      3.23 o 
  -3   1  11        0.42       -2.19      2.19 o 
  -2   1  11        0.43        2.33      2.16 o 
  -1   1  11       35.06       42.03      5.58 o 
   0   1  11        9.03       11.94      2.43 o 
   1   1  11      151.79      124.00     10.66 o 
   2   1  11       80.63       75.28      8.33 o 
   3   1  11        1.00       -2.23      2.23 o 
   4   1  11       50.88       57.40      4.87 o 
   5   1  11        2.53        5.16      2.97 o 
   6   1  11        0.00        1.50      2.94 o 
  -2   2  11        2.93        1.14      2.48 o 
  -1   2  11      249.69      269.74     13.88 o 
   0   2  11       10.16        8.10      2.43 o 
   1   2  11       11.25       11.32      2.57 o 
   2   2  11      207.28      229.05      8.88 o 
   3   2  11        1.04       -1.07      2.27 o 
   4   2  11       50.73       58.90      6.43 o 
   5   2  11      100.76      114.33      9.07 o 
   6   2  11        4.28        4.74      2.86 o 
  -2   3  11        0.25       -2.98      2.98 o 
  -1   3  11       31.73       39.38      5.67 o 
   0   3  11       71.65       78.33      7.27 o 
   1   3  11        9.59       13.77      2.37 o 
   2   3  11      122.30      127.70      6.30 o 
   3   3  11        0.44        0.34      1.73 o 
   4   3  11        5.18        2.27      1.84 o 
   5   3  11      140.19      172.04     11.02 o 
   6   3  11       16.88       21.39      4.44 o 
  -1   4  11        1.12        2.18      1.90 o 
   0   4  11        2.38        3.61      1.65 o 
   1   4  11       18.65       16.20      2.49 o 
   2   4  11       86.28       99.57      5.61 o 
   3   4  11       30.69       36.32      5.27 o 
   4   4  11        3.03        2.56      2.17 o 
   5   4  11      104.81      128.19      9.77 o 
   6   4  11       17.68       16.86      3.99 o 
  -1   5  11        6.49        6.32      2.82 o 
   0   5  11      109.76      133.51      7.85 o 
   1   5  11        0.16       -0.46      1.39 o 
   2   5  11       28.33       38.79      5.47 o 
   3   5  11        5.93       14.66      3.77 o 
   4   5  11       40.21       34.58      5.22 o 
   5   5  11       30.70       36.49      5.82 o 
   1   6  11       16.36       20.98      4.34 o 
   2   6  11        1.65        0.13      2.37 o 
   3   6  11       30.83       40.37      5.84 o 
   4   6  11       21.88       26.25      4.98 o 
   0  -2  12        5.63        7.62      4.44 o 
   1  -2  12       14.01       14.29      4.76 o 
   2  -2  12        0.31        1.15      4.15 o 
   3  -2  12        0.01       -3.89      4.07 o 
   0  -1  12       16.44       14.75      4.66 o 
   1  -1  12       17.55       13.05      4.34 o 
   2  -1  12        5.16       -4.02      4.02 o 
   3  -1  12       45.28       41.37      7.52 o 
   4  -1  12       31.79       27.80      6.47 o 
  -1   0  12       18.07       21.15      4.92 o 
   0   0  12        0.02        0.75      3.10 o 
   1   0  12       27.20       26.41      5.68 o 
   2   0  12       41.04       39.49      6.37 o 
   3   0  12        0.11        2.11      3.18 o 
   4   0  12        6.02        3.64      3.10 o 
  -1   1  12       10.81       20.12      4.72 o 
   0   1  12        5.13        6.94      3.09 o 
   1   1  12        2.32        5.93      4.15 o 
   2   1  12       20.74       12.88      4.37 o 
   3   1  12       23.00       18.93      4.81 o 
   4   1  12        0.01        0.81      1.88 o 
   0   2  12        3.74        7.71      3.44 o 
   1   2  12        7.81        4.16      1.88 o 
   2   2  12       33.73       47.61      6.88 o 
   3   2  12        1.54       -1.54      2.41 o 
   4   2  12       45.10       60.51      6.89 o 
   0   3  12        2.83        6.49      2.91 o 
   1   3  12       55.64       61.27      6.90 o 
   2   3  12       26.50       36.09      5.65 o 
   3   3  12        0.10        1.09      2.06 o 
   4   3  12        1.84        0.65      2.18 o 
   1   4  12       51.17       62.18      6.75 o 
   2   4  12        3.29        7.64      2.06 o 
   3   4  12       10.22       16.91      4.25 o 
   4   4  12       80.21       99.37      8.82 o 
                                                 
